# Supplementary material for: Association of C-Type Lectin Mincle with FcεRIβγ Subunits Leads to Functional Activation of RBL-2H3 Cells through Syk
Source: Sci Rep. 2017 Apr 10;7:46064. doi: 10.1038/srep46064 (PMC5385489; doi:10.1038/srep46064)
Supplement: Supplementary Dataset 1 [file srep46064-s2.xls]

## Sheet: Datasheet(Average)
Supplementary Dataset 1: A full list of differentially expressed genes in RBL-2H3 cells expressing WT Mincle
Manuscript Title: Association of C-Type Lectin Mincle with FcεRIβγ Subunits Leads to Functional Activation of RBL-2H3 Cells through Syk
Authors: Chisato Honjoh, Kazuyasu Chihara, Hatsumi Yoshiki, Shota Yamauchi, Kenji Takeuchi, Yuji Kato, Yukio Hida, Tamotsu Ishizuka & Kiyonao Sada
Affymetrix Rat	R406 treatment	-	-	+
Gene 1.0 ST array	Stimulation with anti-myc	-	+	+
Probe Set ID	Gene Symbol	Averaged log2(fold change) signal	Averaged log2(fold change) signal	Averaged log2(fold change) signal
10700080		0	0.203239	0.883486
10700112		-2.38419e-07	0.203365	0.451354
10700165		-4.76837e-07	0.520507	0.485372
10700211		4.76837e-07	-0.368866	-0.365977
10700237		2.38419e-07	0.576786	0.237081
10700261		2.38419e-07	-0.272788	0.322161
10700268		0	-0.310525	-0.215135
10700329		2.38419e-07	-0.145105	-0.506722
10700350		0	-0.0609069	0.461975
10700396		2.38419e-07	0.620486	0.698119
10700461		-2.38419e-07	0.529375	0.822862
10700471		0	-0.345479	-0.512154
10700511		4.76837e-07	-0.30407	0.261996
10700512		4.76837e-07	0.33614	0.0910907
10700524		0	-0.434295	-0.324052
10700534		2.38419e-07	0.901366	0.332039
10700552		2.38419e-07	-0.589575	0.442798
10700578		0	0.184263	0.361919
10700580		-2.38419e-07	0.0601978	0.320724
10700725		0	-0.305527	0.0340455
10700730		-2.38419e-07	-0.479161	-0.0781369
10700812		2.38419e-07	0.341527	0.515797
10700843		2.38419e-07	0.41516	0.513495
10700862		4.76837e-07	-0.521159	-0.635081
10701000		0	-0.106368	0.622087
10701004		0	-0.524879	0.0981941
10701009		-4.76837e-07	-0.57388	1.04194
10701023		0	-1.06292	0.799398
10701052		-2.38419e-07	0.0458252	0.435365
10701059		0	0.149127	0.436384
10701071		-2.38419e-07	0.709011	-0.0992172
10701109		0	0.471778	0.174568
10701167		-2.38419e-07	-0.405254	0.242223
10701246		0	-0.143689	-0.472468
10701256		-2.38419e-07	-0.088095	0.653125
10701260		-4.76837e-07	-0.497424	-0.380873
10701346		4.76837e-07	0.828234	0.597938
10701353		-2.38419e-07	-0.287921	0.429462
10701379		0	-0.130789	0.354122
10701580		0	0.270474	0.771562
10701620	Vom2r3	2.38419e-07	1.34368	-0.332844
10701632		2.38419e-07	0.759073	-0.312277
10701668	Vom2r3	4.76837e-07	1.24925	-0.471249
10701674	Vom2r3	0	1.21464	-0.181863
10701689		0	0.0118656	-0.524015
10701709		4.76837e-07	0.311831	-0.141616
10701949	RGD1306565	4.76837e-07	0.608756	-0.0222611
10702025	Ahi1	-4.76837e-07	0.489516	0.0573726
10702192		0	0.363607	0.013835
10702342	Rnf217	0	-0.418551	-0.0361204
10702492	Ahrr	4.76837e-07	0.255246	-0.511644
10702505	Cep72	0	-0.203195	0.449518
10702700	Myct1	0	0.425687	-0.453397
10702716		2.38419e-07	-0.639945	0.0988488
10702865	Tulp4	-4.76837e-07	0.850693	-0.200912
10703432	LOC688452	0	0.581387	-0.118049
10704249	RGD1561909	-4.76837e-07	-0.155752	-0.42919
10704505	Slc1a5	0	0.0796051	-0.390255
10704788	Opa3	-4.76837e-07	-0.438403	-0.112401
10704956	Plaur	0	0.443414	-0.518081
10704996	Ethe1	0	0.0968356	0.326895
10705004	Phldb3	0	-0.59562	0.1393
10705142	Megf8	0	-0.350249	0.163842
10705361	Sertad3	0	-0.0291371	0.465246
10705380	RGD1307554	-4.76837e-07	-0.207115	-0.452539
10705411		0	0.327535	-0.103165
10705494	Dyrk1b	2.38419e-07	-0.222512	-0.487377
10705539	Gmfg	0	0.0270195	0.632246
10705822	Zfp260	2.38419e-07	0.38698	0.611839
10705880	Nfkbid	-2.38419e-07	2.36328	-0.305535
10705928	Wdr62	0	0.0831804	0.516162
10705937	Wdr62	-4.76837e-07	0.0633111	0.461568
10706009	Hspb6	-4.76837e-07	-0.466451	0.0205717
10706216	Tshz3	4.76837e-07	0.0140419	-0.345695
10706297	Siglec5	2.38419e-07	0.926347	0.0996141
10706509	Fv1	0	-0.322448	-0.694188
10706619	Vrk3	4.76837e-07	0.0995226	0.543961
10706635	Nup62	4.76837e-07	-0.15406	-0.36908
10707156	Zdhhc13	4.76837e-07	0.426071	-0.152104
10707374		0	-1.97887e-05	-0.352348
10707386	Rhoq	0	0.0998707	-0.382245
10707832	Chsy1	0	1.25126	-0.37225
10708011	Aen	0	-0.0429287	-0.479974
10708091		0	-0.580618	-0.763696
10708099	RGD1308541	0	0.00257921	0.316382
10708146	Znf710	0	-0.341341	-0.0595794
10708184	Ngrn	2.38419e-07	-0.61988	-0.0995319
10708327	Tm6sf1	-4.76837e-07	0.514963	0.0369763
10708399	Mex3b	0	-0.450611	0.122312
10708745	Gab2	0	0.418005	0.28997
10709020	Pgm2l1	0	-0.221001	0.411909
10709477	Trim6	0	0.351435	0.0967202
10709784		0	-0.0550289	-0.929542
10709825		-4.76837e-07	-0.241313	-0.738651
10709844	Wee1	4.76837e-07	0.88236	0.0418715
10709860	Swap70	0	1.06321	-0.234446
10709880	Ampd3	-4.76837e-07	-0.213702	0.372997
10710063		0	-0.0677834	1.03412
10710089	Pde3b	0	-0.168487	0.329795
10710333	Lyrm1	4.76837e-07	1.3317	-0.154607
10710513	Polr3e	0	-0.469854	-0.527614
10710620	Dctn5	0	-0.32981	-0.0253801
10710875	Ccdc101	0	-0.31438	-0.0401454
10710912	Ypel3	0	-0.177905	1.41467
10710993	LOC308990	0	-0.597326	-0.223708
10711268	Itgam	4.76837e-07	0.504395	-0.0711494
10711683	Hmx2	0	-0.622716	-0.310323
10711961	Inpp5a	0	0.623668	-0.229221
10712270	Tmem80	0	-0.375617	0.292082
10712315		-4.76837e-07	0.160399	-0.308441
10712506	Phemx	-4.76837e-07	-0.796433	-0.173376
10712657	Cpt1a	-4.76837e-07	-0.478823	0.48066
10712935	Ctsf	-2.38419e-07	-0.080348	0.386438
10712950	Zdhhc24	4.76837e-07	-0.503075	0.0682168
10713042	Bles03	0	-0.434579	0.29164
10713045	Fosl1	2.38419e-07	0.374188	-0.833469
10713184	Znhit2	0	-0.124856	-0.527592
10713222	Atg2a	0	-0.0814047	0.30924
10713604		4.76837e-07	-0.103659	-0.840895
10713606		0	-0.143857	-1.06663
10713608		0	-0.00360918	-0.699161
10713610	Stx5	4.76837e-07	0.0597758	0.400955
10713796	Ahnak	-2.38419e-07	0.540678	0.0356493
10714136	Lpxn	0	-0.019115	0.339537
10714214	Gna14	0	-0.422553	0.0195699
10714338	Zfand5	-4.76837e-07	0.397543	0.235578
10714634	Ppapdc2	2.38419e-07	-0.373945	-0.0810828
10714694	Cd274	4.76837e-07	0.689589	-0.0131559
10714709	RGD1310016	0	0.42991	-0.107355
10714780	Chchd4	-4.76837e-07	-0.127036	-0.596601
10715025	Btaf1	0	0.49735	0.00548887
10715100	Hhex	0	-0.816173	0.0635624
10715310	Znf518a	0	-0.534647	-0.00816297
10715359	Slc25a28	0	0.342564	0.0492096
10715475	Bloc1s2	0	0.57162	0.35392
10715706	Pprc1	0	-0.115824	-0.433372
10715787	Nfkb2	4.76837e-07	0.391268	0.123615
10715813	RGD1309313	-4.76837e-07	-0.0432205	0.353204
10715841	Trim8	0	0.646663	0.135341
10715984	RGD1305481	2.38419e-07	0.120791	0.374125
10716064	Mxi1	-4.76837e-07	0.779837	0.285459
10716078	Mxi1	4.76837e-07	0.986415	0.351773
10716080	Dusp5	0	1.11191	-1.28623
10716136	Pdcd4	4.76837e-07	0.226023	0.996753
10716150	Lysmd3	4.76837e-07	0.413097	0.374362
10716154	Shoc2	4.76837e-07	0.444235	-0.0781798
10716526	Vom2r3	2.38419e-07	1.6664	-0.433186
10716541		0	2.07203	-0.546713
10716545	Vom2r4	-4.76837e-07	1.24043	-0.121536
10716707		2.38419e-07	-0.352442	-0.0858071
10716785	Rab32	0	0.321267	0.0671411
10716969	Vta1	0	0.363355	0.19948
10716984	Heca	0	0.0981352	1.00667
10716995	Ccdc28a	-2.38419e-07	-0.296866	1.32012
10717069	Pde7b	0	0.103549	0.904182
10717331	Sgk1	0	0.0252199	-0.581685
10717488	Slc12a7	2.38419e-07	0.465824	-0.0521359
10717920	LOC683722	0	0.454412	-0.603971
10718436	Zfp40	0	-0.312099	0.60443
10718609	E2f5	4.76837e-07	-0.0993094	-0.45737
10718643	Dcun1d3	4.76837e-07	1.22899	-0.550046
10719148	Minpp1	4.76837e-07	0.0393133	0.313194
10719437	Cd3eap	0	0.0172634	-0.416879
10719486	LOC100363783	0	0.741309	0.320668
10719809	Erf	0	0.324072	-0.0838881
10720508	Sipa1l3	4.76837e-07	-0.321893	0.0033679
10721486	Tbc1d17	-4.76837e-07	0.00465775	0.931084
10721563	Cpt1c	0	-0.124878	0.3097
10721616	Prr12	4.76837e-07	-0.517909	-0.221422
10721682		-4.76837e-07	-0.215509	-1.11423
10721696		4.76837e-07	-0.102388	-0.790469
10721841	Dhdh	0	-0.323466	-0.0374899
10721865	Ppp1r15a	2.38419e-07	0.702138	0.357743
10722097	Tph1	0	0.302915	-0.5995
10722191		0	-0.285254	0.35634
10722499		4.76837e-07	-0.612407	0.1269
10722770	Chd2	0	0.161898	0.50396
10722818	Slco3a1	4.76837e-07	0.477671	0.0354352
10723114	Furin	-4.76837e-07	0.0767655	0.336267
10723560	Tmem135	0	0.0593252	0.315465
10723623		-2.38419e-07	0.322891	0.265213
10723937	LOC683565	2.38419e-07	-0.403583	0.0504847
10724001	Relt	4.76837e-07	-0.066114	-0.704719
10724052	Atg16l2	2.38419e-07	0.305659	0.0403004
10724228	Bcl2l1	0	-0.159466	-0.687537
10724331	Hbe1	0	1.19621	0.129607
10724494	Trim3	0	-0.398507	-0.0719333
10724516	Rrp8	-4.76837e-07	-0.139978	-0.555397
10724895	Lyve1	-2.38419e-07	0.781777	-0.135832
10725078	Plekha7	-4.76837e-07	-0.497112	-0.270799
10725340	Dcun1d3	0	1.23822	-0.524818
10725407	Usp31	0	0.189115	-0.429935
10725659	Spns1	-4.76837e-07	0.0389633	0.319527
10725953	Spn	0	-0.20364	-0.44166
10726018	Znf688	-4.76837e-07	-0.990124	-0.299676
10726244	RGD1305014	0	0.294194	-0.499016
10726251	Ikzf5	0	-0.189759	0.323615
10726302	Fam53b	2.38419e-07	-0.476691	0.0160732
10726455	Mapk1ip1	0	-0.546808	0.0467801
10726655	Bet1l	0	0.0460162	0.379385
10726824	Slc25a22	0	-0.0653024	-0.472323
10726929	Dusp8	2.38419e-07	0.744782	-0.0696759
10727228	Fadd	0	0.580505	-0.285
10727867	Mus81	0	-0.250652	-0.385385
10727884	Snx32	2.38419e-07	-0.174222	0.501421
10728150	Snx15	-4.76837e-07	-0.3121	-0.133441
10728240	Prdx5	4.76837e-07	0.417882	0.0672073
10728319	Vegfb	0	0.392495	0.0717597
10728339	Nudt22	-4.76837e-07	-0.373986	-0.248704
10728730	Tmem138	0	-0.346579	0.118581
10728830	Ccdc86	4.76837e-07	0.113856	-0.353132
10728960	Stx3	0	-0.438811	0.369274
10729314	Gda	-4.76837e-07	-0.0656753	0.492359
10729601	Rln1	0	0.083025	-0.34309
10729999	Noc3l	2.38419e-07	0.300564	-0.0353935
10730254	Entpd7	-4.76837e-07	0.304628	-0.166863
10730428	Fbxw4	-4.76837e-07	0.0354385	0.339524
10730452	Mgea5	-4.76837e-07	0.258007	0.793585
10730472		0	-0.0946593	1.25955
10730855	Mxi1	0	0.8158	0.292592
10730884	Smndc1	0	0.391037	0.0014267
10731512	Socs1	-4.76837e-07	0.184644	-3.49198
10731514	Dexi	0	-0.39646	0.410761
10731591	Carhsp1	0	0.10744	0.455962
10731734	Fam100a	-4.76837e-07	-0.0202837	0.41532
10731787	Tcfap4	-2.38419e-07	-0.49192	-0.383152
10731891		0	-0.574875	0.0252547
10732302	Clcn7	0	-0.0463891	0.47727
10732349	RGD1565247	-2.38419e-07	-0.087626	0.385293
10732592	Mare	0	0.229338	0.435604
10732626	Il9r	0	-0.324987	-0.273904
10732652	Dusp1	0	0.0759592	0.954506
10732671	Ubtd2	0	0.0220094	-0.308147
10732697	Fbxw11	4.76837e-07	0.475786	0.316801
10733007	Havcr2	0	-0.0919552	-0.492832
10733045		4.76837e-07	-0.242073	-0.997429
10733047		0	-0.250028	-0.99934
10733218	RGD1564036	4.76837e-07	-0.732606	0.262001
10733225	Mgat4b	-4.76837e-07	-0.312024	-0.196874
10733321	Clk4	0	0.191983	0.613277
10733397	Cdkn2aipnl	-4.76837e-07	-0.389995	-0.0820055
10733553	Irf1	0	-0.529203	-0.292936
10733624		0	0.999733	0.634898
10733745	Sap30l	4.76837e-07	0.388809	0.283907
10733938	Hist3h2ba	4.76837e-07	-0.403977	-0.519728
10733940	Hist3h2a	0	-1.42539	-0.729752
10734036	Rai1	0	-0.355836	-0.494811
10734180	Smcr7	0	-0.426445	0.121421
10734198	Map2k3	0	0.991907	0.0500622
10734291	Adora2b	0	-0.538372	1.21968
10734320	Trpv2	0	0.540175	-0.02844
10734338		-2.38419e-07	0.130261	-0.964486
10734340		2.38419e-07	0.323153	-0.629796
10734740	Pik3r6	0	-0.649574	-0.288012
10734882	Per1	0	0.844946	0.147886
10735015	Zbtb4	4.76837e-07	-0.394899	0.0178876
10735205	Arrb2	4.76837e-07	-0.331024	0.257936
10735319	Rnf167	0	0.00318956	0.456151
10735377	Rabep1	2.38419e-07	0.528944	0.173909
10735806		4.76837e-07	-0.0679471	-0.444371
10735959	Slc43a2	0	-0.333162	0.281644
10735986	Inpp5k	-4.76837e-07	0.076664	0.629503
10736000	Myo1c	4.76837e-07	0.531904	-0.270684
10736067	LOC100360580	0	-0.0944319	-0.388606
10736135		-4.76837e-07	0.793796	-0.0835762
10736238		0	-0.194983	-1.03394
10736240		2.38419e-07	-0.37499	-0.789607
10736257	Traf4	0	-0.286977	-0.545007
10736702	Ccl7	0	2.93431	-0.451848
10736795	Slfn2	2.38419e-07	-0.234789	-0.365052
10736802	Slfn3	-4.76837e-07	-0.309397	0.191115
10736870	Expi	-4.76837e-07	-0.192122	-0.746133
10736873		0	0.38166	-0.458109
10737068	Ppm1d	4.76837e-07	0.187986	0.60009
10737194		-4.76837e-07	0.396032	0.0925865
10737201		-4.76837e-07	0.396032	0.0925865
10737203		-4.76837e-07	0.396032	0.0925865
10737389	Tubd1	2.38419e-07	-0.513664	0.105176
10737403	Coil	2.38419e-07	-0.10657	-0.404945
10737438	Cox11	0	0.332252	-0.100841
10737470	Spag9	0	0.380696	0.0567966
10737651	Znf652	-4.76837e-07	-0.615001	0.245515
10737827	Socs7	0	0.420992	-0.187102
10737957	Stard3	4.76837e-07	0.355478	0.240688
10738261	RGD1564228	0	-0.429372	0.691527
10738407	Rundc1	0	0.442154	-0.115477
10738430	Nbr1	0	0.153745	0.613227
10739204	Smndc1	-4.76837e-07	0.431539	0.0453496
10739209		0	0.363607	0.013835
10739313	Wipi1	0	-0.00388885	0.583746
10739323	Slc16a6	0	-0.146179	-0.509899
10739497	Tmem104	-4.76837e-07	-0.607982	-0.615758
10739796	Sphk1	0	0.334749	0.0355196
10739864		0	-0.24429	-0.598134
10739947	Slc26a11	2.38419e-07	-0.40891	1.30625
10740094	Baiap2	0	0.459398	-0.150888
10740159	Slc25a10	4.76837e-07	0.0593305	0.30318
10740359	RGD1305537	0	0.480511	-0.20885
10740413	RGD1563163	-4.76837e-07	-0.362535	0.0676408
10740869	Tnfrsf12a	-4.76837e-07	0.427339	-1.09258
10740982	Amdhd2	2.38419e-07	-0.338708	0.0374694
10741001	Tbc1d24	0	-0.610574	-0.371703
10741814	Cpeb4	-4.76837e-07	1.14323	-0.768155
10741831	RGD1310862	0	-0.22455	2.42267
10742230	Lsm11	-2.38419e-07	-0.437296	-0.0184016
10742288	Itk	0	-0.338613	0.134865
10742386		-4.76837e-07	0.308135	0.3017
10742546	Ube2b	0	0.118008	0.42993
10742607	Il4	2.38419e-07	2.99055	-1.071
10742612	Il13	0	3.83706	-1.29296
10742668	Il3	0	4.72082	-1.24591
10743171	Flcn	0	-0.260291	0.833918
10743337	Gtlf3b	4.76837e-07	-0.0714994	0.704014
10743482	Ulk2	0	-0.138993	0.303278
10743964		0	0.520199	-0.926249
10743966	Kdm6b	4.76837e-07	0.885357	-0.623151
10744141		0	-0.320692	-0.835642
10744281	Kctd11	-2.38419e-07	-0.309594	0.551604
10744545		0	-0.155618	0.497881
10744759	Ctns	-4.76837e-07	-0.235786	0.43576
10744830	Garnl4	0	-0.416762	-0.659556
10744958	Wdr81	0	0.344809	0.131601
10745214	Tlcd1	4.76837e-07	-0.666867	-0.682702
10745249	Tmem199	0	0.223415	-0.346174
10745323	Wsb1	0	0.38281	-0.0310645
10745342	Evi2a	4.76837e-07	0.0280609	0.302426
10745378	Abhd15	0	-0.394334	0.78296
10745553	Ccl1	0	4.49928	0.485012
10745558	Rffl	-4.76837e-07	-0.402961	0.0226083
10745595	Slfn8	0	-0.381918	0.0798593
10745850	Brip1	4.76837e-07	0.813366	0.0427279
10745931	Mir21	-2.38419e-07	-0.151309	-0.650209
10745974	Dhx40	0	0.232923	0.435382
10746122	Akap1	4.76837e-07	-0.107404	-0.308743
10746158	LOC497978	-4.76837e-07	0.428148	0.0359998
10746425	Xylt2	0	-0.318423	0.103602
10746856	Fbxl20	-2.38419e-07	-0.431254	0.973316
10746955	Nr1d1	0	-0.450157	0.267306
10747550	Aarsd1	2.38419e-07	0.443729	-0.0888748
10747564	Fam134c	-4.76837e-07	-0.04217	0.589965
10747592	Ezh1	0	-0.304606	0.546735
10747640	Brca1	4.76837e-07	0.0574841	0.401577
10747752	Hdac5	2.38419e-07	-0.0209751	0.428204
10747891	LOC688211	0	-0.523215	-0.0235586
10747893		-4.76837e-07	-0.565086	-0.218951
10747959	Kif18b	4.76837e-07	-0.481526	0.0716901
10748174		0	0.43152	-0.159798
10748200	Limd2	0	0.555513	0.0997582
10748306	Icam2	2.38419e-07	-0.405391	0.227986
10748314	Ern1	0	-0.571939	-0.550886
10748336		0	-0.08531	-0.76122
10748537	Gna13	4.76837e-07	0.37638	-0.0535793
10748865	Cd300e	0	-0.31634	0.209363
10748958	LOC688261	4.76837e-07	-0.387419	-0.163549
10749075	Unc13d	0	-0.322214	-0.0786629
10749124	Trim65	0	-0.58484	-0.113655
10749307	Rhbdf2	0	0.427994	0.0950923
10749372	Socs3	2.38419e-07	0.498243	-0.630804
10749502	Cant1	-4.76837e-07	-0.383751	0.0634832
10749620	RGD1306926	0	-0.319571	-0.472206
10749818		0	-1.1324	-1.02048
10750055	Usp16	0	0.40561	-0.0320997
10750080	Bach1	-4.76837e-07	0.451515	0.450209
10750144	Tiam1	0	0.40275	-0.12455
10750177	RGD1307569	0	-0.989217	-0.368991
10750200	Ifnar1	4.76837e-07	-0.232834	0.724652
10750211	Ifngr2	0	-0.110255	-0.626055
10750282	Slc5a3	0	1.12163	0.0271304
10750329	Cbr3	0	-0.277494	0.553309
10750333	Dopey2	-4.76837e-07	-0.264099	0.896619
10750373	Morc3	0	-0.275678	0.38816
10750473	Wrb	0	-0.319168	-0.217193
10750848	Nfkbiz	-4.76837e-07	2.40559	0.962677
10751073		-4.76837e-07	-0.454258	-0.0129666
10751659	Lrrc33	4.76837e-07	-0.464544	0.0753212
10751769	LOC678704	4.76837e-07	0.141466	-0.315142
10751885	RGD1563170	4.76837e-07	0.0148306	-1.42893
10751931	Bcl6	2.38419e-07	-0.0800543	1.4096
10752100	Thpo	0	0.406036	-0.214852
10752205	Klhl6	0	-0.552874	0.634672
10752558	LOC100360919	-2.38419e-07	0.421576	0.0697482
10752665	Chmp2b	0	0.709459	0.0176349
10752764	RGD1563888	4.76837e-07	0.593756	0.292535
10752799		0	0.404135	-1.07913
10753075	Synj1	-4.76837e-07	0.51345	0.46479
10753129	RGD1562726	0	-0.35481	0.0167975
10753135	Tmem50b	4.76837e-07	-0.150744	-0.31022
10753214	Rcan1	2.38419e-07	0.920616	0.151906
10753222	Runx1	0	0.4126	-0.25517
10753574	Cpox	0	0.32482	-0.0129404
10753582	Dcbld2	0	1.4573	-0.173659
10753923		0	0.28742	-0.394415
10754000	Cd200r1	-4.76837e-07	0.717509	-1.2831
10754010	RGD1311458	4.76837e-07	0.286431	-0.373124
10754410	Kpna1	4.76837e-07	0.106717	0.300341
10754439	Hspbap1	-2.38419e-07	-0.0146632	0.567781
10754449		0	-0.0811675	0.518836
10754659	Osbpl11	-4.76837e-07	-0.364927	-0.0531673
10755117	Eif4a2	0	-0.0692	-0.514335
10755186	Senp2	0	0.335816	0.0201211
10755309	Polr2h	0	-0.255005	-0.411145
10755533	Klhl24	0	-0.583635	2.2856
10755987	Mrpl40	0	-0.386367	-0.231564
10756393	Slc7a1	0	0.39815	-0.05515
10756532	Znf394 // Znf394	0	-0.0294328	0.716023
10756546	Atp5j2	4.76837e-07	0.17196	0.428015
10756638	Tecpr1	2.38419e-07	-0.0287483	0.441213
10756767	Rbak	-2.38419e-07	-0.408627	-0.226689
10756783	Rnf216	4.76837e-07	-0.258568	0.377527
10756953	Snx8	-4.76837e-07	0.486236	0.00123549
10757204		0	-0.522963	0.224751
10757206	Zscan21	0	0.0656467	0.398761
10757253	RGD1562319	0	0.197924	0.686624
10757332	Gigyf1	2.38419e-07	-0.294425	0.377684
10757461	Plod3	4.76837e-07	0.335035	-0.13074
10757489	Vgf	0	0.92606	-0.182288
10757562	Orai2	-4.76837e-07	-0.572027	0.482105
10757810	Clip2	0	0.487364	-0.138598
10757962	Asl	-4.76837e-07	1.06612	0.0310469
10758137	Scarb1	0	0.304945	-0.0168753
10758212	Rilpl2	0	0.844388	-0.0490315
10758440	Il31	0	4.05465	-0.219355
10758940	Prkab1	0	-0.39603	0.0875502
10759173	Selplg	0	-0.296034	0.442981
10759241	Hscb	0	-0.326892	0.0908484
10759248	Ulk1	0	-0.100748	0.839342
10759409	Pgam5	0	-0.159107	-0.510395
10759488	Zinki	0	-0.471392	0.0714541
10759805	Brca2	0	-0.395466	0.0613625
10759846	Zinki	0	-0.444084	0.0827832
10760008	Uspl1	-4.76837e-07	0.26402	-0.389811
10760080	Rasl11a	-2.38419e-07	0.386803	-0.31999
10760304	Bhlha15	0	0.0474625	-0.365524
10760379	Cyth3	0	-0.187343	0.453571
10760393	LOC498145	0	-0.455432	-0.117262
10760468	Wipi2	0	-0.113098	0.377074
10760483		2.38419e-07	-0.0819325	0.387059
10760573	Amz1	0	0.350828	-0.0393169
10760594	Lfng	-4.76837e-07	0.329136	-0.809832
10760605	Chst12	4.76837e-07	-0.66794	-0.0421147
10760768	Zfp157	0	-0.450099	0.564398
10760864	RGD1562319	0	0.219649	0.56341
10760870	RGD1562319	2.38419e-07	0.0576878	0.339406
10760877	RGD1305455	4.76837e-07	-0.32792	-0.18085
10760994	Agfg2	4.76837e-07	-0.36497	0.35594
10761066	Alkbh4	0	0.0971732	0.333376
10761074	RGD1565457	0	1.00162	0.653213
10761341	Rabgef1	4.76837e-07	2.21919	-0.243433
10761367	Crcp	0	0.303605	0.0870585
10761383	Scand3	0	0.0722094	-0.318563
10762740	Oasl	0	0.684669	-0.0810862
10763237	RGD1307235	0	0.510195	-0.261899
10763284	Zcchc2	0	-0.0360131	-0.484297
10763299	Phlpp1	0	1.02771	-0.132288
10763421	Dsel	4.76837e-07	0.887632	-0.0743017
10763531	Tcfcp2l1	0	-0.648672	-0.275528
10763740	Yod1	0	0.384923	-0.0404067
10764139	Rabif	4.76837e-07	-0.388133	0.153276
10764196	Ptpn7	-4.76837e-07	-0.25766	-0.58879
10764358	Zfp281	4.76837e-07	0.3407	0.137522
10764376	Dennd1b	-4.76837e-07	0.314744	-0.171461
10764388	Dennd1b	-4.76837e-07	0.376205	-0.0809054
10764551	Ptgs2	-4.76837e-07	0.758145	-0.521425
10764643	RGD1307890	4.76837e-07	-0.0539322	0.30163
10764661	Fam129a	0	-0.216187	0.303122
10764722	Ncf2	0	0.337531	0.259351
10764825		0	0.221574	0.379106
10764827	Tor1aip2	0	-0.0957308	0.903254
10764837	Tor1aip2	4.76837e-07	0.00312042	0.49679
10765017		0	0.370332	0.517151
10765034		-4.76837e-07	0.00636482	-0.787772
10765036		4.76837e-07	-0.122005	-0.998059
10765102	Pigc	4.76837e-07	0.0899835	0.328558
10765115	Vamp4	4.76837e-07	0.243867	0.579621
10765469	Sh2d1b	0	0.140021	-0.397558
10765639	Slamf1	4.76837e-07	1.22834	-1.0013
10765720	Pex19	0	0.0814047	0.32164
10765744	Pigm	4.76837e-07	0.295088	-0.345464
10766012	Sdccag8	-2.38419e-07	0.428596	-0.127553
10766463	Dusp10	0	-0.804737	0.656078
10766672	Tmem14c	-4.76837e-07	0.28211	0.493495
10766926	Pign	4.76837e-07	0.391206	0.163591
10766953	Bcl2	0	-0.29516	-0.45678
10767001	Mat2a	0	-0.216599	-0.574514
10767280	Ccnt2	0	-0.532447	-0.0837641
10767373	Cxcr4	-2.38419e-07	-0.238927	1.31144
10767489	Mapkapk2	4.76837e-07	0.624801	0.0587053
10767503	Dyrk3	0	0.864431	1.38882
10767507	Rassf5	0	0.0453453	-0.347345
10767518	Ikbke	0	0.0539336	0.321104
10767565	Mfsd4	0	0.17497	0.33623
10768332	Rgs2	0	0.81682	1.3082
10768346	Rgs1	0	1.44709	1.90183
10768814	Ier5	0	0.750761	-0.218716
10768979	Soat1	4.76837e-07	0.495017	0.0741653
10769236	Dd25	0	0.469526	0.298926
10769301	Mettl13	4.76837e-07	-0.0615015	-0.370877
10769735	Atf6	4.76837e-07	0.409166	0.175196
10769752	Dusp12	0	-0.39938	-0.21078
10769765	Fcrla	-2.38419e-07	0.801751	0.134052
10770045	Dusp23	4.76837e-07	-0.357443	0.106085
10770053	Olr1579	2.38419e-07	-0.896484	0.0806606
10770172	Kab	-4.76837e-07	0.443808	-0.0268044
10770430	Degs1	-4.76837e-07	0.337498	-0.0681252
10770479	RGD1307161	-4.76837e-07	-0.0142946	0.312184
10770710	Atf3	0	0.454611	0.0752637
10770892	Vom2r65	2.38419e-07	0.863604	-0.207516
10771004	Tmed5	-4.76837e-07	0.367002	-0.108368
10771042	Gfi1	0	-0.958839	-0.0193295
10771224	Hsd17b11	0	-0.00699997	0.33266
10771360	Fam175a	4.76837e-07	-0.416369	-0.114512
10771402	Nrbf2	-4.76837e-07	-0.340936	-0.0602064
10771535	LOC305633	0	0.428187	-0.233366
10771655	Cxcl10	0	0.568693	-0.280522
10771771	Rassf6	-2.38419e-07	0.0541873	0.799503
10772194	Hopx	0	0.303575	-0.0574951
10772408	Tec	-4.76837e-07	0.4059	-0.149196
10772428	Txk	4.76837e-07	-0.352172	-0.896367
10772457	Nfxl1	0	0.443556	0.114548
10772470	Nfxl1	-4.76837e-07	0.466673	-0.0324564
10772472	Nfxl1	2.38419e-07	0.319331	-0.0238252
10772478	Nfxl1	0	0.371949	0.0405669
10772623	Bend4	-4.76837e-07	0.362885	0.0450611
10772653		4.76837e-07	-0.547671	0.268666
10772705	Ugdh	4.76837e-07	0.480056	0.0544968
10772797	Nbr1	0	0.0526209	0.325803
10773180	Hs3st1	4.76837e-07	1.02795	-0.755694
10773331	Cno	0	0.555794	-0.381219
10773521	Mxd4	-4.76837e-07	-0.100224	0.482661
10773683	Zfp278	-4.76837e-07	-0.500616	0.321319
10773695	Pik3ip1	0	0.206087	2.44651
10773754	Dusp18	4.76837e-07	0.155564	0.503272
10773849	Osm	0	1.68576	-2.38021
10773853	Lif	-4.76837e-07	1.1893	-1.61516
10774104	Ccm2	0	-0.319283	0.868742
10774149		0	0.314248	0.0918868
10774247	RGD1309870	-2.38419e-07	2.32911	0.333237
10774375	Peli1	0	1.45797	0.462446
10774383	Vps54	-2.38419e-07	0.446842	0.513635
10774435	Gpbp1l1	0	0.0370455	0.300245
10774438	Zrsr1	0	-0.0201819	0.489058
10774457	Fam161a	4.76837e-07	0.614721	-0.49921
10774766	Rtn4	-4.76837e-07	0.492775	0.0773244
10774898	Vom2r3	-4.76837e-07	1.51895	-0.26006
10775030	Pcgf3	-4.76837e-07	0.182393	-0.307417
10775164		0	-0.00648451	0.321198
10775407	Aff1	-4.76837e-07	0.308561	0.0988312
10775761	Ccng2	0	-0.932744	2.31659
10775918	Ppbp	0	0.36155	-0.862115
10776026	Dck	4.76837e-07	-0.0543146	0.33104
10776034	Mobkl1a	4.76837e-07	0.513118	-0.13685
10776361	RGD1311575	-4.76837e-07	0.610539	-0.29604
10776512	Rasl11b	2.38419e-07	0.830965	-0.0786328
10776536	Dcun1d4	-4.76837e-07	0.0201054	0.37214
10776597	Nipal1	4.76837e-07	1.13779	-0.983333
10776774	Rhoh	-4.76837e-07	0.469734	-0.932015
10776778	N4bp2	-2.38419e-07	0.0526407	0.325238
10776807	Mcart1	4.76837e-07	0.135916	0.342276
10776904	Klf3	0	0.0227051	0.71318
10776954	Rell1	0	0.588475	0.16923
10776966	Mcart1	4.76837e-07	0.14372	0.412079
10777290		0	0.94805	0.827823
10777950	Rnf185	0	0.453749	0.0229778
10778021	Slc35e4	4.76837e-07	0.903159	-0.838289
10778196	Ccdc117	2.38419e-07	0.236765	0.492671
10778324	Purb	0	0.332172	0.0805693
10778349		4.76837e-07	-0.393883	-0.793877
10778399	Mospd1	0	0.117197	0.542079
10778404	RGD1564174	4.76837e-07	-0.351851	-0.277056
10778558	Plek	-4.76837e-07	0.859274	-0.152921
10778579	Etaa1	-2.38419e-07	0.0631969	0.343564
10778588	Meis1	2.38419e-07	-0.312295	0.43367
10778629	Aftph	4.76837e-07	0.496858	0.276794
10778763	Rel	0	0.816905	0.700341
10779054	Ndst2	0	-0.439785	0.324425
10779678	Fbxo34	4.76837e-07	-0.0917962	0.446701
10780179	Abhd4	-4.76837e-07	0.110915	0.421484
10780527		0	-0.307754	0.913126
10780919	Arl11	0	-1.35602	0.370412
10780964	Zc3h13	4.76837e-07	0.302262	0.238626
10780966	Wdfy2	-2.38419e-07	-0.0743494	0.314034
10781243	Kctd9	-4.76837e-07	0.31738	0.247158
10781337	Egr3	-2.38419e-07	3.68217	-0.270885
10781424	Mrpl40	-4.76837e-07	-0.533658	-0.3898
10781467	Htr2a	-4.76837e-07	1.48486	-1.11082
10781752	Tdrd3	4.76837e-07	0.317102	-0.0393991
10782247	Vcl	0	0.330445	-0.207155
10782450	Nkiras1	2.38419e-07	-0.372631	-0.0592837
10782668	Pxk	0	-0.34898	0.119085
10782689	Rpp14	2.38419e-07	-0.224367	0.506925
10782695	Abhd6	0	-0.418273	-7.00951e-05
10782804	Txndc16	-2.38419e-07	-0.0474052	0.590962
10782826	Ero1l	-4.76837e-07	0.644684	-0.158666
10782852	Fermt2	0	0.313815	-0.259615
10782919	Gch1	0	0.37835	-0.21134
10782971	RGD1304610	0	-0.351314	0.696968
10783159	Tmem55b	-4.76837e-07	0.158571	0.634143
10783436	RGD1563477	-4.76837e-07	-0.381987	-0.279657
10784101	RGD1306353	4.76837e-07	0.0771995	0.302528
10784114	Gja3	0	-0.364759	0.102029
10784125	Cryl1	0	0.328486	0.14086
10784523		-4.76837e-07	0.328931	0.220714
10784641	Ptk2b	-4.76837e-07	0.470906	-0.163648
10784751		-2.38419e-07	0.453931	0.039381
10785019	Slc39a14	-4.76837e-07	0.391622	-0.325545
10785631	Fbxl3	-4.76837e-07	0.0405288	0.594213
10786028	Gpr183	0	2.40817	0.0499783
10786204	Fam116a	4.76837e-07	-0.376199	-0.00310183
10786338	Arhgef3	0	0.690633	-0.291624
10786577	Glt8d1	2.38419e-07	-0.10612	0.337406
10786703	Eaf1	0	0.152565	-0.593205
10786743	Ncoa4	0	0.612715	-0.0754547
10787289	Gtpbp3	0	-0.819609	-0.38485
10787420	Ccdc124	4.76837e-07	-0.229633	-0.327395
10787507	Pgpep1	4.76837e-07	-0.452354	-0.112344
10787603	Armc6	0	-0.115602	-0.328812
10787698		-2.38419e-07	-0.652431	0.343934
10787794	RGD1305222	4.76837e-07	0.111591	-0.329155
10787841	Sc4mol	-4.76837e-07	0.336074	-0.0813355
10788077		0	0.363607	0.013835
10788125	Cdkn2aip	-2.38419e-07	0.0792794	0.495882
10788483	Lonrf1	4.76837e-07	-0.132023	-0.918521
10788655	Mak16	0	0.032454	-0.357822
10788782	RGD1560755	4.76837e-07	-0.00790262	0.31599
10788841	Letm2	2.38419e-07	-0.155804	0.431037
10789074	Ap3m2	0	-0.325939	0.261702
10789929	Prkcd	-4.76837e-07	-0.303598	0.203825
10790002	Gnl3	0	0.3035	-0.16596
10790023	LOC100363145	4.76837e-07	-0.220192	-0.552554
10791011	Gdf1	0	-0.399899	-0.111649
10791264	Sh2d4a	-2.38419e-07	-0.0243006	1.0199
10791293	Naf1	-4.76837e-07	0.365837	-0.212607
10791565	Vegfc	0	0.479357	-0.437118
10791652	Casp3	0	0.326236	0.0158081
10791677	Acsl1	4.76837e-07	0.146451	0.343475
10791989	Pragmin	4.76837e-07	-0.260148	-1.10748
10792035	Dusp4	-4.76837e-07	0.283649	-1.7238
10792187	Prosc	0	-0.305222	0.0253453
10792278	Whsc1l1	0	0.248436	0.331232
10792676	Cln8	0	0.152839	1.25441
10793137	Ccdc71	-4.76837e-07	-0.386299	-0.133441
10793205	Qars	0	0.2144	0.357655
10793218	Tcta	0	-0.497994	0.115537
10793317	Pols	-4.76837e-07	0.207175	-0.417712
10793475	Cdc14b	0	-0.238747	0.450696
10793495	Zfp367	-4.76837e-07	0.310839	0.394268
10793675	Ctla2a	0	-0.304635	-0.160375
10793708	Zcchc6	0	0.29002	0.573532
10793840	RGD1311345	0	-0.303545	-0.0077405
10793945	Il9	0	2.18854	-0.0855608
10793988	Fam193b	0	-0.35356	0.0250587
10794225	Nfil3	-4.76837e-07	1.48927	-0.116678
10794328	Fgd3	-4.76837e-07	-0.629263	-0.0644312
10794345	Susd3	4.76837e-07	-0.318614	0.00631571
10794573	Gfod1	-4.76837e-07	0.0445938	-0.395198
10794599	Nedd9	0	0.7799	-0.489385
10794669	Slc35b3	0	0.109469	0.688503
10794685	Muted	4.76837e-07	-0.498356	0.154985
10795194		0	-0.36342	-0.39285
10795203	Hist1h1a	-4.76837e-07	-0.759166	-0.819831
10795231	Hist1h2bl	0	-0.47761	-0.343275
10795233	Btn2a2	0	1.19069	-0.0535455
10795260		-4.76837e-07	-0.689526	-0.4335
10795265	LOC680322	0	-0.48118	-0.373345
10795282	Hist1h2bf	0	-0.964405	-0.719635
10795286		-4.76837e-07	-0.642267	-0.428307
10795289		-4.76837e-07	-0.644133	-0.625383
10795291	Hist1h1b	0	-0.898683	-0.753221
10795295		0	-0.8032	-0.559665
10795299		0	-0.502146	-0.592386
10795418	RGD1306613	4.76837e-07	-0.0802417	-0.479852
10795462	Gabpb1l	0	0.411507	0.095058
10795602	Map3k8	0	1.17617	-0.34076
10795616	Crem	2.38419e-07	0.878924	0.673447
10795957	Gtpbp4	0	0.113175	-0.32916
10796092		0	0.0329065	-0.353947
10796149	Pfkfb3	4.76837e-07	0.208417	-0.558176
10796220	Gata3	0	-0.22655	-0.39418
10796226		0	-0.0985317	-0.587052
10796366	Prpf18	0	-0.00291729	0.361619
10796418	Olah	0	0.483595	-0.562954
10796432	Rpp38	0	-0.188728	-0.560684
10796543	Arl5b	0	0.953301	-0.0567224
10796615	Bmi1	0	0.375331	0.103822
10796785	Acbd5	0	0.152071	0.762384
10796900	RGD1566325	-2.38419e-07	0.306884	1.66133
10796904		0	0.00102663	0.368788
10797116	Rmi1	4.76837e-07	-0.474757	-0.122828
10797154		4.76837e-07	-0.994206	0.0619187
10797213	Camlg	4.76837e-07	-0.32577	-0.0640869
10797218	B4galt7	4.76837e-07	-0.559235	0.0093627
10797274	Rgs14	0	-0.439389	-0.090431
10797681	Ippk	-4.76837e-07	-0.334201	0.203163
10797817	Rnf182	0	-0.619065	-0.106037
10797911	Tmem14c	0	0.22889	0.43133
10798160		0	0.665421	-0.0757449
10798390	Fam65b	0	-0.248903	0.37049
10798438	LOC100360053	0	-0.545915	-0.412745
10798457		0	-0.563634	-0.427634
10798459	Hist1h2bb	-4.76837e-07	-0.401211	-0.352581
10798463		4.76837e-07	-0.56218	-0.526509
10798473		4.76837e-07	-0.638747	-0.717794
10798475	Hist1h2bc	0	-0.685585	-0.448763
10798488	Hist1h2bc	0	-0.35615	-0.32012
10798492		0	-0.54765	-0.54892
10798494	Hist1h2bn // Hist1h2bn	0	-0.36812	-0.328939
10798497	Hist1h2bl	0	-0.39941	-0.369695
10798505		0	-0.81807	-0.55707
10798507	Hist1h2ak	-4.76837e-07	-0.88408	-0.597654
10798624		4.76837e-07	-0.658893	-0.203932
10798878	Epc1	4.76837e-07	0.114693	0.305902
10799291	Klf6	0	-0.0743637	0.679605
10799420	Il2ra	-2.38419e-07	1.08477	-0.306421
10799435	Prkcq	4.76837e-07	0.0797014	0.332248
10799615	Fam107b	0	0.610977	0.0241652
10799657	Nmt2	0	0.5001	-0.2302
10800434	Rnf125	0	-0.560386	0.587084
10800726	Map3k2	0	0.46414	0.0249224
10800840		4.76837e-07	0.0303917	-1.16616
10800919	Egr1	0	2.49987	-0.903175
10800959	Paip2	0	-0.0388937	0.715893
10801518	Elmod2	0	-0.312175	0.184489
10801653	Hsd17b4	-4.76837e-07	0.0629444	0.428765
10801980	MGC105567	0	-0.237115	-0.844877
10802189		-2.38419e-07	-0.440395	0.0170507
10802405	Chmp1b	-4.76837e-07	0.167593	0.426319
10802579	Mex3c	-4.76837e-07	0.373209	-0.330701
10802601		0	0.351437	-0.286544
10802619		0	1.6332	-0.921674
10802710		0	-0.01458	-1.13228
10802734	Smad7	0	0.898292	-0.129983
10803003	Zadh2	2.38419e-07	-0.0207627	0.359433
10803440	LOC679154	-4.76837e-07	0.634374	0.0810318
10803666	Gypc	-4.76837e-07	-0.104244	-0.468189
10803681	Stard4	-2.38419e-07	0.946775	0.0780165
10803774	Brd8	0	-0.317106	0.386535
10803824	Cdc25c	-4.76837e-07	0.0788388	0.31869
10804086		0	-0.466107	1.13252
10804125	Spry4	0	0.124624	-1.37701
10804316	Mcc	0	0.866939	-0.117897
10804405	Atg12	0	-0.309672	0.409152
10804511	Znf608	-4.76837e-07	-0.0548849	-0.409243
10804562	Nid67	-4.76837e-07	1.00084	-0.248306
10805511	Tshz1	0	0.308385	0.171003
10805731	Tk2	0	-0.356381	0.174046
10805967	Ccdc102a	0	-0.279892	-0.32728
10806106	Tom1	0	0.45612	0.223305
10806122	Hmox1	4.76837e-07	0.200806	-0.43388
10806174	Hps4	-4.76837e-07	0.182637	0.352237
10806318	Snx20	-2.38419e-07	-0.177275	0.339211
10806375	Siah1a	0	0.0440202	0.380043
10806585	Junb	0	0.970507	-0.348741
10806685	Ier2	-2.38419e-07	0.281715	-0.398756
10806709	Zswim4	2.38419e-07	2.10086	-0.0577466
10806873	Elmod2	0	-0.308771	0.151126
10807177		-4.76837e-07	-0.0552006	-0.320076
10807384	Thap11	0	-0.350662	-0.213007
10807464	Pla2g15	0	-0.684436	0.397324
10807625	Nip7	4.76837e-07	-0.00939894	-0.342561
10807841	Ftsjd1	4.76837e-07	0.18953	-0.518368
10808218	Atmin	-4.76837e-07	-0.303196	-0.0767841
10808235	Gan	4.76837e-07	-0.779974	-0.565886
10808302	Osgin1	0	-0.667059	-0.63829
10808407	Gse1	0	-0.398974	-0.362293
10808478	LOC100365064	0	-0.368807	-0.489452
10808702	Tubb3	4.76837e-07	0.509663	-0.108904
10809232	Gpr114	0	-0.362915	-0.24778
10809328	Herpud1	-4.76837e-07	-0.307908	0.728612
10809581	Rbl2	-4.76837e-07	0.0712266	0.582962
10809856	Orc6l	0	0.131341	-0.308075
10810064	Lyl1	0	-1.78964	-0.537158
10810152	Mir23a	0	0.379567	-0.240762
10810407		0	0.474787	-0.0751429
10810501		-2.38419e-07	-0.697853	-0.154328
10810736	Lcat	0	0.0286121	-0.397984
10810743	Slc12a4	0	0.341535	-0.0133548
10810778	Dpep2	4.76837e-07	-0.357587	0.131011
10810791	Ddx28	4.76837e-07	-0.388264	-0.309419
10811415	Hsdl1	0	-0.402735	0.191303
10811596	Fam38a	0	0.0531733	0.39764
10811688	Cbfa2t3	0	-1.25342	-0.18555
10811820	RGD1563235	4.76837e-07	-0.193856	0.505448
10812118	Znf296	0	-0.707921	-1.26648
10812130		0	0.771175	-0.0485489
10812201	Ell2	4.76837e-07	0.394566	-0.0615344
10812214		0	0.330761	-0.0629995
10812438	Acot12	-2.38419e-07	-0.0781639	0.377569
10812698	Ankra2	4.76837e-07	0.317209	0.291156
10812756	Ccdc125	0	0.49621	0.010392
10812931	Depdc1b	4.76837e-07	-0.334111	0.35851
10813172	Fgf10	-4.76837e-07	0.757981	-0.369557
10813191	RGD1306227	2.38419e-07	-0.358499	1.23123
10813206	RGD1562550	-2.38419e-07	-0.429606	-0.116794
10813214	Hmgcs1	0	0.411135	0.15375
10813244		2.38419e-07	-0.414204	-0.340668
10813347	Ttc33	0	-0.114077	0.463594
10813578	RGD1306809	-2.38419e-07	-0.241504	0.685918
10813969	Ankh	4.76837e-07	0.919658	0.301569
10814111	Fam173b	-4.76837e-07	-0.304388	-0.0264039
10814142		4.76837e-07	0.655845	-0.1085
10814149		0	0.922733	-0.258322
10814151	Zfp458	2.38419e-07	0.470825	0.212571
10814156	Zfp455	0	0.562405	-0.356597
10814663	Phc3	4.76837e-07	0.313353	-0.198868
10814700	Arpm1	4.76837e-07	-0.457587	0.364479
10814726	Pik3ca	0	0.0851717	0.566015
10814795	Usp13	4.76837e-07	0.420386	0.235851
10815099	Hspa4l	-4.76837e-07	1.83226	0.123639
10815137	LOC499602	-2.38419e-07	-0.482028	0.716272
10815281	Ccrn4l	0	0.333405	-0.529341
10815317	Foxo1	0	1.08896	-0.331654
10815436	Smad9	0	0.694194	0.318304
10815527	Tsc22d2	0	0.37032	-0.304072
10815534	Tsc22d2	0	0.375008	-0.316416
10815562	LOC690752	4.76837e-07	-0.128679	0.384371
10815652	P2ry1	4.76837e-07	0.504519	-0.35231
10815659	Rap2b	4.76837e-07	0.537446	-0.147911
10815769	RGD1565425	4.76837e-07	0.559534	-0.218651
10815917	Rabif	0	-0.407669	0.0521097
10815919	Ppm1l	0	0.183347	0.381702
10815927	Nmd3	0	-0.0405259	-0.380822
10816017	Fam198b	4.76837e-07	0.00683594	-0.318089
10816050	Map9	0	1.05594	-0.393834
10816418	Gpatch4	0	0.161381	-0.324064
10816507	Smg5	-4.76837e-07	-0.0378599	0.301429
10816607	Rit1	-4.76837e-07	-0.154947	0.722661
10816613	Gon4l	4.76837e-07	-0.320798	-0.31592
10816879	RGD1564171	0	0.301938	1.01901
10817467	Otud7b	-2.38419e-07	0.480458	-0.055696
10817527	Hist2h2ab	4.76837e-07	-0.391534	-0.203149
10817529	Hist2h2be	-4.76837e-07	-0.873235	-0.0918236
10817531	Hist2h2ab	0	-0.4169	-0.328
10817552	Txnip	0	-2.57182	0.378598
10817629	Pias3	0	-0.413326	0.03649
10817711	Notch2	-4.76837e-07	0.385715	-0.07796
10818090	Slc16a1	4.76837e-07	0.57433	0.113575
10818167	Adora3	-4.76837e-07	-0.295135	-0.66175
10818317	Psma5	4.76837e-07	0.526626	0.35353
10818358	Psrc1	0	-0.552545	0.20749
10818698	Cnn3	0	0.634023	-0.0547194
10818958	LOC100363957	-2.38419e-07	0.116627	0.700811
10819030	Casp6	4.76837e-07	0.20231	0.342602
10819052	Lef1	0	0.506212	0.266542
10819134		4.76837e-07	-0.331885	0.472898
10819562	Lmo4	-4.76837e-07	-0.44202	-0.0279155
10819749	Ttll7	4.76837e-07	0.699883	0.0647755
10819787	Dnajb4	4.76837e-07	0.458517	0.3337
10820008		-4.76837e-07	-0.453614	-0.403409
10820126	Nr2f1	-4.76837e-07	0.718258	-0.415174
10820666	Hmgcr	0	0.36468	-0.16366
10820770	Fcho2	-4.76837e-07	-0.0993676	0.372707
10821067		0	0.327535	-0.103165
10821147		0	0.578171	0.0389695
10821276	Map3k1	-4.76837e-07	-0.369027	0.398802
10821402	Pelo	4.76837e-07	0.596105	0.134545
10821581	RGD1308116	-4.76837e-07	0.04213	-0.343683
10821685	Card6	-2.38419e-07	-0.104562	0.31923
10821689	Ptger4	4.76837e-07	0.732396	-0.685663
10821924	Rai14	4.76837e-07	0.363965	-0.241755
10822113		0	0.492805	-0.00611591
10822178	Ankrd33b	0	-0.362416	-0.471564
10822258	E2f5	-4.76837e-07	-0.0206704	-0.462401
10822386	Pkia	4.76837e-07	0.205371	-0.4411
10822444	Pde7a	0	0.789492	0.197407
10822637	Skil	0	0.647199	-0.192853
10822717	Gnb4	0	-0.0575299	0.648335
10822837	Anxa5	4.76837e-07	0.55156	0.118346
10823057	Slc7a11	4.76837e-07	0.997441	0.420953
10823343	Clrn1	0	-0.313459	0.396407
10823351	Gpr171	-4.76837e-07	1.6404	0.8497
10823353	P2ry14	0	-0.311545	0.12661
10823356		4.76837e-07	-0.518933	-0.0839059
10823462	Slc33a1	-4.76837e-07	0.368606	-0.0519533
10823508	Ccnl1	-4.76837e-07	0.57739	0.0366097
10823538	Shox2	4.76837e-07	0.77612	0.0742779
10823783	RGD1562174	-4.76837e-07	-0.355421	0.306164
10824349	Syt11	0	-0.427274	0.0889025
10824499	Zbtb7b	0	0.110691	-0.322206
10824548	LOC685152	0	-0.0229549	-0.419221
10824552	LOC685152	4.76837e-07	0.0711613	-0.408335
10824689	S100a1	0	0.255005	0.422415
10824904	LOC100363361	0	-0.378661	0.012991
10824951	Tnfaip8l2	2.38419e-07	-0.371986	0.614856
10824965	Mllt11	0	0.800524	-0.713727
10825113	Plekho1	0	0.55277	0.0738153
10825151	Hist2h4	0	-0.726769	-0.51671
10825403	LOC310721	2.38419e-07	1.06459	0.0534022
10825609	Magi3	-4.76837e-07	0.964782	0.01197
10825696	Wnt2b	0	-0.934668	-1.25456
10825869	Csf1	-4.76837e-07	0.526549	-0.638741
10826137	Fam102b	0	0.04392	-0.62644
10826235	S1pr1	0	0.348857	-0.1491
10826264	Cdc14a	4.76837e-07	0.363245	-0.380684
10826418	Ptbp2	-4.76837e-07	-0.0650697	0.335952
10826517	Usp53	0	0.198529	0.668891
10826559		4.76837e-07	-0.113532	-0.6903
10826837	Cyp2u1	-2.38419e-07	-0.348754	0.932978
10826846	Sgms2	0	1.30273	0.0175152
10826866	LOC686753	4.76837e-07	0.528864	0.193342
10826902	Tet2	0	0.228099	0.530681
10826918	Nfkb1	-4.76837e-07	0.732132	0.32281
10826985	Dapp1	0	-0.709364	0.43336
10827079	Pdlim5	0	0.733829	-0.0224466
10827809	RT1-S3	0	0.335525	-0.037498
10828021	Tnf	-4.76837e-07	1.93583	-2.14861
10828118	Msh5	0	-0.3361	0.0326123
10828158		-4.76837e-07	-0.191486	-0.624548
10828638	Anks1a	0	-0.384413	0.136195
10828815	Kctd20	0	-0.032588	0.440022
10828827	Cdkn1a	-4.76837e-07	-0.103345	-0.81699
10828884	Pim1	0	0.0520301	-0.782155
10829082	Abcg1	-4.76837e-07	0.405887	0.0458961
10829099	Ubash3a	4.76837e-07	-0.483798	-0.359121
10829163		0	-0.321362	-0.182345
10829176	Rrp1b	-4.76837e-07	-0.210709	-0.421667
10829244	Pwp2	0	0.36618	-0.331777
10829653	Gstt2	0	0.0154562	0.497385
10829780	Arid5b	0	0.34881	-0.345685
10830030	Lrrc20	0	-0.39083	0.124406
10830135	Dcbld1	0	0.52012	0.0199308
10830456	Cdc2l6	0	-0.0403562	0.416284
10830989	Ppp1r10	0	0.537886	0.683531
10831077	Ier3	-4.76837e-07	1.30455	-1.62902
10831236	Ly6g6c	2.38419e-07	0.539431	0.129911
10831771	Rgl2	0	-0.412331	-0.279068
10831792	Daxx	0	-0.0095849	-0.416479
10832287	Ube2g2	0	0.265925	-0.436258
10832341	Slc19a1	0	-0.355101	-0.488174
10832487	Derl3	-2.38419e-07	-0.264515	0.406631
10832577	Adora2a	-4.76837e-07	1.53774	-0.149547
10832802	Egr2	-2.38419e-07	2.45183	0.173385
10832808	Jmjd1c	0	0.178353	0.489605
10832829	Jmjd1c	0	0.0983443	0.426229
10832831	Jmjd1c	-4.76837e-07	0.156384	0.497088
10832833	Jmjd1c	0	0.091794	0.430596
10832920	Ddit4	0	-0.962018	1.34747
10833232	Stox1	-2.38419e-07	-0.582859	0.0412319
10833643	Bxdc1	0	0.085495	-0.34523
10833811		0	-0.90428	0.27422
10833814	Foxo3	0	-0.612181	0.426597
10833849	Aim1	0	0.340975	-0.191683
10834022	Arrdc3	4.76837e-07	-0.711736	1.14412
10834031	Dusp14	0	-0.0723174	1.2545
10834043	Golph3l	0	-0.0623188	0.356219
10834502	Entpd8	0	-0.0711458	0.536146
10834598		4.76837e-07	-0.0373125	-0.779821
10834812	Mrps2	0	-0.0655847	-0.402535
10834837	Tsc1	0	-0.106778	0.306024
10834908	Setx	0	-0.0606694	0.307532
10835652		0	0.124886	-1.03001
10835964	Nek6	4.76837e-07	0.16255	-0.665738
10836241		2.38419e-07	0.547497	-0.447506
10836588	Dhrs9	0	1.13115	-0.688923
10836841	Dlx1	0	-0.163846	-0.520181
10836849	Itga6	0	0.762522	-0.0681534
10836945	Cdca7	0	-0.528182	-0.324165
10837068	Osbpl6	0	0.566508	-0.0410743
10837097		0	-0.495115	-0.705576
10837175	Ssfa2	0	0.51481	-0.283295
10837347	Timm10	0	0.0346272	-0.321054
10837412	Tnks1bp1	0	0.692133	0.0302551
10838003	RGD1560612	0	-0.364876	-0.105431
10838039	Chst1	4.76837e-07	-0.163162	-1.05051
10838100	Traf6	0	0.621682	-0.028564
10838259	Pax6	2.38419e-07	0.363303	0.0337563
10838469	Slc12a6	0	-0.0362372	0.569025
10838584	Spred1	0	-0.013865	-0.33442
10838729	Rpusd2	0	0.522593	-0.460716
10838823	Chac1	2.38419e-07	0.298634	0.83107
10838843	Nusap1	0	-0.165526	0.361761
10839327	Sema6d	4.76837e-07	-0.0199246	-0.61581
10839443	Slc27a2	-2.38419e-07	0.445214	-0.119547
10839655	Bcl2l11	0	1.53781	1.63351
10839751	Polr1b	-4.76837e-07	0.0202394	-0.300955
10839868		0	-0.115001	-0.47326
10839870		0	-0.66842	-1.85927
10840065	Smox	-4.76837e-07	0.271877	0.415996
10840102		2.38419e-07	-0.400133	0.222681
10840568	Nxt1	-4.76837e-07	-0.0581856	-0.319605
10840653		4.76837e-07	-0.481585	0.00256968
10840888	Mcts2	0	0.657613	-0.285835
10841333	Map1lc3a	0	0.594331	0.020762
10841339	Tp53inp2	0	0.43816	-0.0859551
10841789	Ppp1r16b	-4.76837e-07	0.0426254	-0.462439
10842117	LOC685079	0	0.336105	0.099575
10842121	Dbndd2	0	-0.0537939	0.459423
10842341	Trp53rk	4.76837e-07	0.162964	-0.397434
10842433		4.76837e-07	-0.114314	-0.533837
10842475	Ptpn1	-4.76837e-07	0.126198	0.377005
10842525	Cass4	0	1.26469	-0.396319
10842707	RGD1311952	4.76837e-07	-0.302865	0.121618
10842811	Slco4a1	0	1.85679	-0.452939
10843125	Pcmtd2	2.38419e-07	-0.0583718	0.999444
10843331	RGD1308019	4.76837e-07	-0.810963	-0.375332
10843600	Glt6d1	4.76837e-07	-0.122663	0.778
10843711		0	0.0193264	-0.301429
10844048	Gfi1b	0	-1.05201	-0.00429487
10844082	Ntng2	4.76837e-07	-0.0946493	-0.310435
10844268		-2.38419e-07	0.440852	-0.0285046
10844353	Fpgs	0	-0.20872	-0.582265
10844452		-2.38419e-07	0.596914	-0.00175476
10844587	Psmd5	0	0.504943	0.133104
10844666	Stom	-4.76837e-07	0.146907	0.567943
10844916		0	0.0671792	0.483265
10845384	Nr4a2	-4.76837e-07	3.93553	1.39555
10845708	Ifih1	0	0.242258	-0.302301
10845977	Lrp2	-2.38419e-07	0.342433	-0.516254
10846173	Cir1	-4.76837e-07	-0.332592	0.494773
10846340	Fkbp7	4.76837e-07	-0.862823	-0.584136
10846794	Ctnnd1	4.76837e-07	0.0291505	-0.390045
10847308	Madd	0	0.692327	0.178833
10847363	LOC100362121	0	-0.0199635	0.407443
10847402		2.38419e-07	0.00887108	0.675659
10847410	Harbi1l	4.76837e-07	-0.0897379	0.626445
10847525	Cry2	-4.76837e-07	-0.30959	0.162081
10847538	Slc35c1	0	-0.339745	-0.10462
10847932	Depdc7	2.38419e-07	-0.458416	-0.0377786
10848277		0	0.350408	-0.355872
10848370	Meis2	0	-0.391675	0.209797
10848589	Oip5	-4.76837e-07	-0.120385	0.352987
10849294	Slc30a4	0	0.695465	-0.16348
10849488	Atp8b4	0	-0.214107	-0.312361
10849538	Gabpb1	4.76837e-07	0.366669	0.0762672
10849632	Itpripl1	0	0.292284	-0.337008
10849823	Ckap2l	0	-0.310384	0.109144
10849918	Ubox5	0	-0.618532	-0.36061
10849925		-4.76837e-07	0.433655	0.387658
10849967	RGD1565616	2.38419e-07	-0.537144	0.196232
10850104	Slc23a2	0	0.0480099	-0.412952
10850160	Trmt6	0	0.00824451	-0.333614
10850275	Esf1	4.76837e-07	0.0564766	-0.337674
10850530	Cd93	0	0.319775	0.0150795
10850539	Sert1	0	0.3313	0.683667
10850755	Fam110a	-2.38419e-07	0.551584	0.0934827
10850775	Trib3	0	0.04059	0.626485
10850826	Bcl2l1	-2.38419e-07	-0.0607398	-0.629196
10851043	Gss	0	0.564178	0.113453
10851076	Edem2	0	0.168139	0.315822
10851398	Zhx3	0	0.525363	-0.354363
10851407	Chd6	2.38419e-07	0.0268998	0.452636
10851492	RGD1303142	0	-0.0675778	0.501785
10851497	Fitm2	0	-0.238499	-0.55099
10851502	Serinc3	4.76837e-07	0.0392952	0.450571
10852019	Nfatc2	4.76837e-07	-0.4578	-0.632891
10852034	Zfp64	-4.76837e-07	-0.364218	-0.108531
10852270	Lama5	0	0.872194	-0.644245
10852983		4.76837e-07	-0.789258	-0.198804
10853132	Napepld	-4.76837e-07	-0.72584	0.167794
10853171	Ptpn12	-4.76837e-07	0.832695	-0.0147457
10853515	RGD1310794	0	-0.0133605	0.37147
10853691	C1galt1	-4.76837e-07	0.339784	0.0205598
10853696	Mios	0	0.0682075	0.59232
10853785	Mdfic	0	0.02777	0.311043
10853797	Tes	0	0.390769	0.0986547
10853819	Met	0	1.15689	-0.195987
10854190	Irf5	-4.76837e-07	0.343245	-0.0667601
10854221	Ahcyl2	-4.76837e-07	0.307927	-0.247941
10854482	Tmem140	2.38419e-07	-0.34379	1.25124
10855020	Casp2	-4.76837e-07	-0.130283	0.587959
10855062	Zyx	4.76837e-07	0.134511	-0.483895
10855187	Zfp398	0	-0.909043	-0.458558
10855194	Znf282	4.76837e-07	-0.395836	0.0608702
10855203	Zfp212	-4.76837e-07	0.00617027	0.483274
10855209	RGD1304879	0	-0.332819	0.119837
10855449	Gpnmb	-2.38419e-07	0.085763	0.360024
10855853	Ppm1k	0	0.551673	0.58423
10855907	RGD1559612	0	-0.322731	-0.104556
10856232	Eif2ak3	4.76837e-07	-0.32145	0.478477
10856259	Krcc1	0	0.137542	0.337745
10856282	Rnf103	0	-0.401105	0.911059
10856379	LOC691113	0	-0.081244	0.331423
10856601	Ccdc142	4.76837e-07	-0.359422	-0.00383186
10856971	Tia1	4.76837e-07	-0.0925689	0.319204
10857140	Tpra1	4.76837e-07	-0.195214	0.413251
10857296	Tmem43	0	0.110611	0.376032
10857385	Nr2c2	0	-0.14975	0.599776
10857423	Kbtbd8	0	0.138068	-0.821735
10857610	Bhlhe40	-4.76837e-07	0.13397	-1.09961
10857696	Mtmr14	4.76837e-07	-0.240064	0.642885
10858207	Dcp1b	4.76837e-07	-0.592258	-0.243254
10858260	Rad52	-4.76837e-07	-0.627852	0.173687
10858282	Jarid1a	4.76837e-07	0.000861168	0.315294
10858370	Usp18	0	0.54754	0.0984402
10858702	Spsb2	-4.76837e-07	-0.357834	-0.290227
10858752	Ing4	-4.76837e-07	-0.142921	0.471435
10858776	Lpar5	2.38419e-07	-0.502412	-0.250434
10858827	Nop2	0	-0.00502968	-0.319749
10858858	Vamp1	0	-0.318623	-0.0146341
10859095	Klrb1c	-2.38419e-07	2.64013	-0.594
10859108	Clec2g	-4.76837e-07	0.643673	0.0118384
10859142	Gabarapl1	4.76837e-07	0.35812	0.629616
10859249	Crebl2	0	-0.283913	0.833801
10859254	Cdkn1b	0	0.0888047	0.74775
10859296	Emp1	0	0.894548	-0.248463
10859313		0	-0.438944	-0.00221157
10859332	H2afj	0	-0.36963	-0.358593
10859438	Plekha5	4.76837e-07	0.113938	0.313094
10859476		0	0.0667481	0.315094
10859581	Cmas	4.76837e-07	-0.0365448	0.472595
10859774	RGD1309621	0	0.798009	0.438533
10859857		2.38419e-07	-0.264709	0.601959
10859969	Nub1	4.76837e-07	-0.0829678	0.301565
10860217	Armc10	0	-0.438608	-0.0210991
10860269	Tmem60	0	-0.31687	-0.133225
10860327	Sema3c	0	0.369505	-0.365595
10860481	Sema3a	4.76837e-07	1.41807	0.106205
10860595		0	-0.368329	0.550408
10860691	Krit1	-4.76837e-07	0.113289	0.308009
10860806	Samd9l	2.38419e-07	-0.345885	0.39048
10860809	Samd9l	2.38419e-07	-0.345885	0.39048
10860812	Samd9l	2.38419e-07	-0.345885	0.39048
10860815	Samd9l	-4.76837e-07	-0.233823	0.331417
10860858	Bet1	0	0.0497551	0.31148
10861026	RGD1306613	0	-0.0472593	-0.477004
10861346	Wasl	-4.76837e-07	0.309639	0.25983
10861358	Gpr37	4.76837e-07	0.248311	0.649771
10861399	Zfp800	0	0.30485	-0.24717
10861554	Ube2h	-4.76837e-07	-0.140697	0.499885
10861560	N5	0	-0.683096	0.996387
10861565	Zc3hc1	0	0.154546	0.349901
10861658	LOC688916	0	1.34667	1.25889
10861815		0	0.319279	0.222939
10861968	Zc3hav1l	0	-0.456359	0.1897
10861976	Zc3hav1	0	-0.0461001	0.52777
10861986	Insig1	4.76837e-07	0.347466	0.0311303
10861997	Hipk2	4.76837e-07	0.981016	-0.456387
10862380	Znf777	4.76837e-07	-0.500349	-0.302948
10862388	Znf746	0	-0.387765	0.0280733
10862398	Znf467	0	-0.303965	0.235406
10862731	Kbtbd2	4.76837e-07	0.594881	0.381471
10862735	Nt5c3	0	-0.35611	0.566165
10862867	Gadd45a	4.76837e-07	1.14129	0.380286
10863125	Kdm3a	0	0.383358	0.492218
10863213		0	-0.797056	-0.0804381
10863221	Mat2a	-4.76837e-07	-0.202795	-0.58059
10863402		0	0.363607	0.013835
10863430	Hk2	-4.76837e-07	0.697125	-0.684563
10863471	Dok1	0	0.460585	-0.822441
10863523	Tet3	0	0.307174	-0.169905
10863726	Mxd1	4.76837e-07	-0.0152206	1.07088
10863740	Gmcl1	4.76837e-07	0.242574	0.447232
10863831	Aplf	0	0.0321219	0.63043
10863926	Abtb1	0	-0.17882	0.805437
10864100	Chchd4	0	-0.047297	-0.623918
10864351	Tmf1	0	0.329666	0.148628
10864371	Frmd4b	0	1.17732	1.34036
10864404	Foxp1	4.76837e-07	0.41108	0.29639
10864525	Crbn	4.76837e-07	-0.0353446	0.40653
10864621	Jagn1	-4.76837e-07	-0.218401	-0.335301
10864715	Vgll4	0	-0.0712843	0.547812
10864773		4.76837e-07	0.0875154	-0.46141
10864787	Mbd4	-2.38419e-07	-0.0945082	1.42378
10864910	Csgalnact2	0	-0.00501394	0.673918
10865222	Bid	-4.76837e-07	-0.459187	-0.130328
10865243	Mical3	0	-0.324612	-0.0800805
10865369	C3ar1	0	0.312839	-0.603186
10865420	Clstn3	4.76837e-07	0.503929	0.168896
10865502	Eno2	-4.76837e-07	0.387542	-0.236192
10865777	LOC502894	4.76837e-07	0.340262	-0.966959
10866030	Olr1	0	5.28238	1.39358
10866041	Klrk1	0	0.630115	-1.15946
10866252	Klra2	0	0.0734205	0.733229
10866401	Dusp16	0	0.520888	-0.142492
10866410	Gpr19	-4.76837e-07	-0.243459	0.380126
10866486		0	-0.67619	-0.363265
10866503		0	-0.67619	-0.363265
10866780	St8sia1	0	-0.586425	0.343499
10866850	Kras	0	0.739718	-0.370357
10867018		0	0.336865	-0.184992
10867095	Tmem70	0	-0.400151	-0.0412736
10867163	Rbpsuh	4.76837e-07	0.250171	-0.51778
10867609	Tp53inp1	-4.76837e-07	-0.461601	0.76116
10867725		0	1.04073	0.3152
10868191	Csgalnact2	-4.76837e-07	0.00200892	0.658955
10868682	Polr1e	0	-0.0929151	-0.523385
10868923	Tgfbr1	4.76837e-07	0.00797653	0.623581
10868940	Nr4a3	0	4.93255	0.0988653
10869010	Zfp189	-4.76837e-07	0.442079	0.272585
10869151	Tmem38b	0	0.510295	0.156905
10869204	Akap2	2.38419e-07	-0.337141	0.213294
10869253	Ugcg	0	0.384525	-0.747385
10869288	Snx30	0	-0.42589	-0.102014
10869303	Slc31a2	0	-0.323155	0.271601
10869770	Rraga	-4.76837e-07	0.393653	0.169524
10870342	Pde4b	0	-0.28094	0.311394
10870595	Pars2	4.76837e-07	-0.371656	-0.0453382
10870713	Lrp8	0	0.161905	-0.387895
10871054	Stil	4.76837e-07	-0.520844	0.42732
10871127	Mobkl2c	0	-0.456124	0.160385
10871305	Tesk2	0	1.44998	0.38555
10871381	Ptch2	0	-0.399961	-0.219791
10871650	Cited4	0	0.554812	0.0380797
10871806	Fhl3	0	0.200445	-0.692659
10871833	Inpp5b	0	0.42819	-0.420035
10871868	Yrdc	0	-0.062882	-0.495751
10872024	Col8a2	-2.38419e-07	-0.203044	0.3077
10872626	Gpr3	2.38419e-07	1.01023	-0.935075
10872654	Ppp1r8	0	0.41471	-0.0169449
10872665	RGD1561016	0	-0.410051	-0.562348
10872780	Slc30a2	0	-0.421256	-0.071825
10872790	Pafah2	0	-0.298599	0.830796
10872808	Paqr7	0	-0.678079	0.41091
10872810	LOC689656	4.76837e-07	-0.304453	0.268057
10872829	RGD1359529	4.76837e-07	-0.495704	0.361294
10872836	Syf2	4.76837e-07	0.161268	0.527157
10872843	Runx3	0	0.22364	-0.902275
10872850		0	0.38324	-1.18323
10872935	Cnr2	0	-0.738586	0.779461
10872991	Zfp46	0	0.248551	0.30211
10874240	Klhl21	0	-0.160532	0.434886
10874708	Ccnl2	-4.76837e-07	0.327674	0.306852
10874728	Mxra8	0	0.420301	-0.20521
10874909	Acbd5	-2.38419e-07	0.180863	0.880303
10874968		0	-0.374071	-0.185633
10875064	Cspp1	-2.38419e-07	0.0542314	0.323636
10875087	Cspp1	0	-0.0562539	0.449867
10875141	Rrs1	0	0.130224	-0.493867
10875183	Rb1cc1	0	-0.0183218	0.821191
10875863	Pnrc1	-4.76837e-07	0.499033	1.59747
10875936	Znf292	0	0.0364308	0.618747
10875939	Znf292	4.76837e-07	0.0250669	0.624925
10876131	Kif24	0	-0.175908	0.667005
10876315	RGD1310376	4.76837e-07	-0.800131	0.127132
10876396	Gba2	0	0.730736	-0.000315189
10876466	Gne	-4.76837e-07	-0.359381	-0.33874
10876527	Mcart1	0	0.146336	0.3857
10876594	Trim14	0	-0.763054	-0.349959
10876730	RGD1307218	2.38419e-07	-0.595787	0.568119
10877206	RGD1307983	0	-0.43816	0.0463052
10877411	Cdc26	-4.76837e-07	-0.307966	-0.203445
10877532	Tnfsf15	2.38419e-07	0.783818	-0.0837092
10877785	Ttc39b	-2.38419e-07	0.37941	-0.0778995
10877905		0	-0.0811675	0.518836
10878112	Jun	4.76837e-07	0.278386	-0.323555
10878157	Cyp2j4	0	0.319976	-0.183492
10878286	Jak1	0	0.340605	0.261135
10878912	Toe1	4.76837e-07	-0.328511	0.0381789
10878920	Hpdl	-4.76837e-07	-0.590006	-1.14458
10878936	LOC100361234	0	-0.229975	-0.700695
10878938	Plk3	-4.76837e-07	1.37042	-1.51641
10878967		-4.76837e-07	0.130724	-0.476975
10879227	RGD1308616	0	-0.429928	0.17598
10879242	RGD1308616	4.76837e-07	-0.508405	0.127581
10879244	RGD1308616	4.76837e-07	-0.409411	0.0512037
10879246	RGD1308616	-2.38419e-07	-0.454442	0.134965
10879380	Ppcs	4.76837e-07	-0.410021	0.220044
10879483	Rlf	0	0.0634556	0.450056
10879667	Akirin1	0	0.42994	-0.0126348
10879838	Eif2c4	2.38419e-07	-0.168101	0.873952
10879859	Tcfap2e	-2.38419e-07	0.0312927	-0.349304
10879867	Ncdn	0	-0.315671	-0.446971
10879919	Zmym1	0	-0.427735	0.663485
10879969	RGD1564943	0	-0.513132	0.0143924
10880357		2.38419e-07	-0.536028	-0.602933
10880501	Pdik1l	-4.76837e-07	-0.314119	0.0820322
10880552	Ldlrap1	2.38419e-07	0.448763	-0.0917473
10880617	Nipal3	-2.38419e-07	-0.0584519	0.367092
10880824	Pink1	0	0.0733361	0.816681
10881253	Tmem51	0	-0.618962	-0.140589
10881619	Ubiad1	0	-0.242686	-0.488411
10881801	Tmem201	4.76837e-07	-0.231743	-0.358844
10881931	Phf13	2.38419e-07	-0.0339258	0.41224
10882534	Sgk493	-4.76837e-07	-0.619936	0.179876
10882543	Eml4	-4.76837e-07	0.596534	-0.21067
10882567	Eml4	0	0.971796	-0.337204
10882752	Rhoq	-4.76837e-07	0.0230803	-0.479561
10882840	RGD1562291	0	0.463307	-0.12341
10883098	Znf513	0	0.558754	-0.028265
10883109	Eif2b4	-4.76837e-07	0.392838	-0.0643449
10883503	Hs1bp3	4.76837e-07	-0.12762	0.334754
10883716	E2f6	-4.76837e-07	-0.133351	-0.315881
10883898	Klf11	0	0.0883503	0.92615
10884158		0	0.327679	-0.155533
10884189	Atxn7l1	4.76837e-07	-0.414416	0.252987
10884205	Twistnb	2.38419e-07	0.326813	-0.129763
10884220	Snx13	0	0.530242	0.167398
10884577	Arhgap5	0	-0.381454	-0.308223
10884648	RGD1305089	0	-0.335165	-0.0180607
10884921	LOC502894	0	0.32623	-1.20075
10885015	Frmd6	2.38419e-07	0.558812	-0.352453
10885079		0	-0.341322	0.259722
10885119	Daam1	-2.38419e-07	0.317434	0.174823
10885251	Hif1a	-4.76837e-07	0.398195	-0.089325
10885396	Zbtb1	4.76837e-07	1.00493	-0.10447
10885849	RGD1307704	-4.76837e-07	-0.079433	-0.619055
10885945	Lin52	0	-0.330636	0.138958
10885957		0	0.363607	0.013835
10886278	Gpr65	4.76837e-07	0.721344	0.314532
10886465	Golga5	0	-0.102127	0.464379
10887359	Trmt61a	0	-0.408232	-0.511307
10887665	Bxdc1	-4.76837e-07	0.00292492	-0.433103
10887679	Vipr2	0	1.29912	-0.0788588
10888612	Ypel5	2.38419e-07	-0.280074	1.37565
10888662	Wdr43	4.76837e-07	0.239559	-0.316468
10889022	Cenpa	4.76837e-07	-0.357138	-0.0456262
10889177	Rhob	0	0.216114	-0.540129
10889199	Gen1	0	-0.302299	0.322742
10889263	Trib2	-4.76837e-07	0.146695	0.96888
10889269	Lpin1	0	-0.61889	0.425884
10889379	Id2	-4.76837e-07	-0.795966	-0.79031
10889579	Hbp1	2.38419e-07	-0.166661	1.39515
10889660	Ahr	0	0.0988197	-1.01481
10889766	Dnajb9	4.76837e-07	0.354062	0.540401
10889812	Strn3	0	0.847907	-0.0621347
10889965	Baz1a	0	0.425668	0.00238991
10890024	Nfkbia	4.76837e-07	0.847606	-0.82377
10890156	Fbxo33	-4.76837e-07	0.377621	0.692874
10890190	LOC689296	0	-0.271239	0.335596
10890579	Six4	-2.38419e-07	-0.509962	0.370169
10890809	Zfyve26	4.76837e-07	-0.132169	0.409538
10890886	Zfp36l1	0	1.07506	-0.13682
10890891	Dcaf5	4.76837e-07	-0.431448	-0.0802722
10891026	Zfyve1	0	-0.240688	0.761175
10891322	Pqcp	0	-0.346273	-0.338705
10891364	Alkbh	0	0.623864	0.0631132
10891502	Galc	0	0.139076	0.333362
10892279	LOC100359601	-4.76837e-07	-0.301343	-0.00424814
10892287	Ppp1r13b	-4.76837e-07	-0.667702	-0.0146747
10892339	Cdca4	4.76837e-07	0.0808215	-0.414843
10892343	Gpr132	0	0.39769	-0.260583
10892704		4.76837e-07	0.0875154	-0.46141
10893091	Pan2	4.76837e-07	-0.106572	0.481059
10893420	Zfp709l1	4.76837e-07	-0.6357	0.265615
10893474	Gna15	-4.76837e-07	-0.604465	-0.522658
10893513	Nfic	-4.76837e-07	-0.365915	-0.0596056
10893525	LOC100125365	4.76837e-07	-0.499477	-0.119156
10893739	Mobkl2a	4.76837e-07	-0.39561	-0.109915
10894115	LOC691170	0	-0.162547	1.403
10894180	Cyp4f5	0	-0.263448	0.500609
10894268		2.38419e-07	0.489398	0.345215
10894380	Kank3	0	-0.486779	-0.4097
10894525	Cry1	0	0.456766	0.132964
10894660	Nt5dc3	0	0.266596	-0.544323
10894695	Igf1	4.76837e-07	0.328281	-0.181561
10894857	Pctk2	4.76837e-07	0.855864	0.00771904
10895040	Eea1	4.76837e-07	0.529831	-0.313467
10895069	Btg1	0	0.340642	0.932117
10895102	Atp2b1	4.76837e-07	0.396058	0.0777965
10895140	Galnt4	0	-0.459203	-0.68741
10895144	Dusp6	0	1.20849	-2.15289
10895406	Phlda1	4.76837e-07	1.77085	-0.00534391
10895861	Ddit3	-2.38419e-07	-0.0113029	0.62229
10896086	Pop1	0	-0.152601	-0.510179
10896632	Zhx2	2.38419e-07	0.422382	0.172957
10896772	Sqle	0	0.308477	-0.216806
10896793	Trib1	0	1.22091	-0.313154
10896814	Myc	0	-1.09311	-4.56246
10896862	Phf20l1	-4.76837e-07	-0.120778	0.320997
10897118	RGD1311188	0	-0.471337	-0.489873
10897194	Maf1	0	-0.0691519	0.356462
10897232	Brp16	4.76837e-07	-0.100194	-0.310153
10897524	Pdxp	2.38419e-07	-0.135607	-1.06525
10897741	Map3k7ip1	4.76837e-07	-0.504885	0.00325012
10897752	Mgat3	4.76837e-07	0.167727	1.42257
10897760	Atf4	0	0.105092	0.394376
10898147	Serhl2	-2.38419e-07	-0.349533	-0.0531361
10898158		-2.38419e-07	0.545324	-0.0318708
10898408	Gramd4	-2.38419e-07	0.113029	-0.374409
10898474	Pim3	0	0.509083	-0.780673
10898991	MGC114464	-4.76837e-07	0.54007	-0.701215
10899263	Mettl7a	0	-0.0930834	0.479991
10899487		0	-0.00793099	0.451382
10899499	Espl1	-4.76837e-07	-0.372293	0.210149
10899566	Prr13	0	-0.288605	0.439055
10899736	Spryd4	0	-0.233617	-0.725569
10900201	RGD1307722	0	-0.887685	-0.63215
10900228	Pip5k1c	0	-0.325402	0.222808
10900318		4.76837e-07	0.415398	-0.0162811
10900358	Gadd45b	-4.76837e-07	0.786725	0.154035
10900419	Dot1l	4.76837e-07	0.564656	-0.217848
10900450	RGD1564722	-2.38419e-07	-0.249524	0.378997
10900518	Apc2	-4.76837e-07	-0.301012	0.0206046
10900583	Cirbp	-4.76837e-07	-0.432929	-0.043777
10900592	Midn	-4.76837e-07	0.0340543	-0.385261
10900628	Hmha1	0	-0.480813	0.581716
10900651	Abca7	0	-0.346872	0.0624948
10900841	Giot1	0	0.666618	2.30079
10901039	LOC100364912	0	0.27654	0.558453
10901103	LOC100363943	0	-0.555968	0.104609
10901357	Tcp11l2	-2.38419e-07	-0.396433	1.93148
10901367	RGD1309995	-4.76837e-07	0.128059	0.537344
10901409	Chst11	0	0.0746803	-0.383231
10901996	Socs2	0	-0.581295	-0.425015
10902024	Tmtc3	4.76837e-07	0.71398	0.00973272
10902375	Tbc1d15	0	0.238041	0.467495
10902524	Frs2	-4.76837e-07	0.221435	0.480011
10902564	Mdm2	-4.76837e-07	0.425059	-0.0601244
10902662	Irak3	-2.38419e-07	-0.202222	0.355872
10903166	Nab2	0	1.74182	-0.336416
10903264	Atmin	0	-0.313407	-0.0750074
10903482	Slc25a32	0	-0.20646	-0.526794
10903501	Lrp12	4.76837e-07	0.639272	-0.278882
10903503	Lrp12	0	0.915891	-0.333144
10903709	Ext1	0	0.388161	-0.0400505
10903941	RGD1564420	-4.76837e-07	0.269539	0.43295
10903977		0	-0.191292	-1.04595
10903979	Fam84b	-2.38419e-07	-0.163774	-0.766899
10904161	Sla	-4.76837e-07	2.40733	-1.05549
10904169	Ndrg1	-4.76837e-07	0.717805	0.44944
10905465	Unc84b	-4.76837e-07	-0.143694	0.740997
10905560	Mkl1	0	-0.508258	-0.145149
10905645	Tob2	0	0.22605	-0.507833
10905696	Cenpm	0	0.161295	0.395725
10906024	Cerk	-4.76837e-07	-0.017447	0.350068
10906092	Tubgcp6	2.38419e-07	-0.370543	-0.00809765
10906455	Glt8d3	0	-0.376981	0.399833
10906592	Slc38a1	4.76837e-07	0.465915	-0.0786948
10906608	Slc38a2	-4.76837e-07	0.17441	0.48583
10906736	Vdr	4.76837e-07	0.518177	-0.00737238
10906819	Asb8	4.76837e-07	-0.345173	0.0544806
10906950	LOC100361136	-2.38419e-07	0.755781	0.375594
10907062	Lmbr1l	0	0.319447	1.28579
10907263	Csrnp2	0	0.510632	-0.175048
10907364	Kb21	0	-0.337119	-0.495952
10907574	Rarg	-4.76837e-07	0.175818	-0.346927
10907637	Calcoco1	0	0.0349515	0.599142
10907671	Nfe2	4.76837e-07	-1.1963	0.2528
10907763	Uhrf1bp1l	0	0.451845	-0.130245
10907806	Kbtbd3	2.38419e-07	-0.364261	0.0361426
10908025	Fam76b	0	-0.370076	-0.173032
10908089	Taf1d	-4.76837e-07	-0.0901609	-0.480745
10908102		0	-0.208869	-0.69317
10908104		0	-0.0784688	-0.616087
10908106		0	-0.17985	-0.70759
10908291	Ppan	-4.76837e-07	-0.143685	-0.39062
10908319	Icam1	0	0.208187	-0.417109
10908521	Ldlr	-4.76837e-07	0.0879745	-0.588066
10908549	Ccdc159	2.38419e-07	0.199408	0.302885
10908573	RGD1308026	4.76837e-07	-0.511482	0.227461
10908896	Ets1	4.76837e-07	0.310949	0.463853
10908990	Pus3	0	-0.0569038	-0.447613
10909356		0	0.0458417	-0.805229
10909358		-4.76837e-07	0.256451	-0.628401
10909360		0	0.188325	-0.771604
10909527	Bcl9l	4.76837e-07	-0.107706	-0.347458
10909567	RGD1307682	0	-0.141372	0.459555
10910256	Ptpn9	0	0.519662	-0.143038
10910450	Stoml1	-4.76837e-07	-0.30641	0.00984573
10910641	Tle3	0	-0.13918	-0.36635
10910752		-2.38419e-07	0.545324	-0.0318708
10910762		0	0.064465	-0.50982
10910764		4.76837e-07	-0.21326	-0.675825
10910770		0	-0.0956602	-0.877967
10910772	Snapc5	4.76837e-07	-0.440461	-0.0742583
10910988	Pif1	-2.38419e-07	-0.308571	0.273852
10911510	Ccpg1	-4.76837e-07	-0.171058	1.28139
10911576	RGD1310552	-2.38419e-07	-0.315954	0.612021
10911947	Ttk	0	0.0334268	0.414395
10912058	Cyb5r4	0	0.415524	-0.0727091
10912218	Plscr1	0	0.730355	0.0135551
10912245	Plscr4	0	-0.325247	0.304107
10912255	Plod2	0	0.45262	-0.131105
10912396	Gk5	0	0.503211	-0.160599
10912412	Tfdp2	0	-0.0896566	0.51746
10912837	Dusp7	4.76837e-07	-0.415164	-0.908425
10912861	Rrp9	0	0.00446987	-0.302165
10912908	Cish	4.76837e-07	1.68637	-2.91582
10913003	Hyal2	-4.76837e-07	0.252961	-0.347054
10913037	Mon1a	0	0.854123	-0.0617981
10913134	Ip6k1	0	-0.0409579	0.482977
10913203	Mir425	0	-0.0679474	-0.687266
10913242	Ip6k2	0	0.0629387	0.395536
10913553	Cdc25a	0	0.00991488	-0.451385
10913991		-2.38419e-07	-0.661424	-0.41048
10914061	Snrk	0	-0.290807	0.473426
10914074	Azi2	-4.76837e-07	0.341592	0.157996
10914314		0	0.0274253	-0.36021
10914316		0	-0.027565	-1.05347
10914799	Birc3	4.76837e-07	-0.0304728	-0.571942
10915103		2.38419e-07	-0.639945	0.0988488
10915324	Zfp426	0	-0.213633	0.427368
10915483	S1pr2	0	1.15034	-0.15996
10915514	LOC100361294	0	-0.0188258	0.421358
10916035	Tirap	4.76837e-07	0.471251	0.0746193
10916073	LOC680262	0	-0.710111	-0.172109
10916187	Ccdc15	0	0.0093646	0.353952
10916290		0	-0.275156	-0.621694
10916432	Gramd1b	4.76837e-07	0.444836	-0.325479
10916567	Tbcel	4.76837e-07	0.00128365	0.515207
10916659	Oaf	-4.76837e-07	0.212785	-0.494835
10916709	Abcg4	0	-0.202685	0.516381
10916825	Phldb1	-2.38419e-07	0.438625	-0.0119638
10917448	Acat1	0	0.166655	0.35252
10917703	RGD1312026	0	0.542965	-0.245986
10917707	RGD1312026	-4.76837e-07	0.640373	-0.183646
10917870	Pml	4.76837e-07	-0.446684	-0.164903
10917905	Cd276	-4.76837e-07	0.315675	-0.24104
10917954	Bbs4	0	-0.0235038	0.434762
10917969	Arih1	4.76837e-07	0.35705	0.00821066
10917994	Senp8	0	-0.326962	0.353435
10918270		2.38419e-07	0.489398	0.345215
10918288	Plekho2	4.76837e-07	1.34129	0.022594
10918519	Rnf111	4.76837e-07	0.47503	-0.0689297
10918535	Fam63b	0	0.328757	0.369288
10918708	Mapk6	4.76837e-07	0.608501	-0.208444
10918770	Fam83b	-2.38419e-07	-0.516797	0.177657
10918848	Slc17a5	4.76837e-07	0.391375	-0.0276194
10918979	Htr1b	0	1.2676	-0.144984
10919041	Fam46a	4.76837e-07	1.03862	-0.139035
10919226		-4.76837e-07	-0.29278	-0.683651
10919389	Rasa2	0	-0.0416937	-0.723888
10919414	Zbtb38	0	-0.817789	-0.123532
10919574	Ppp2r3a	2.38419e-07	0.372386	0.0881288
10920449	Klhl18	4.76837e-07	-0.792596	-0.690613
10920469		0	-0.541501	-0.0554247
10920498		-4.76837e-07	-0.575965	-0.0888009
10920556	Rtp3	0	0.606789	-0.893906
10920561	Ccrl2	0	0.072191	0.670898
10920956	Gorasp1	-4.76837e-07	-0.487265	-0.0351472
10920967	Csrnp1	4.76837e-07	1.92824	-0.715351
10920981	Cx3cr1	-4.76837e-07	-0.791505	1.14752
10921274	Satb1	-4.76837e-07	0.0834994	0.307735
10921550	Srf	-4.76837e-07	0.36138	-0.65042
10921772	Vegfa	-4.76837e-07	-0.209023	-0.90793
10922002		-2.38419e-07	-0.305203	0.289089
10922060		0	0.0347407	0.619303
10922064		0	-0.410419	-0.308594
10922249		0	0.363607	0.013835
10922562	Cnnm3	2.38419e-07	-0.114663	0.595682
10922692	Lipt1	0	-0.130218	-0.713584
10922871	Il18r1	0	-0.899909	0.434799
10922956	Nck2	-4.76837e-07	0.510058	0.0322437
10923191	Mfsd6	0	-0.176703	0.432204
10923270	Obfc2a	0	-0.0997477	-0.452527
10923358	Mars2	4.76837e-07	0.202234	-0.462602
10923580	Cflar	-4.76837e-07	0.318172	0.202554
10923617	Chchd4	-4.76837e-07	-0.105579	-0.532843
10923687	Bmpr2	4.76837e-07	0.475906	-0.0182714
10923940	Ccnyl1	0	0.387295	-0.38812
10924392	Ttll4	-4.76837e-07	0.0479298	-0.415848
10924805	Sp140	0	0.455956	0.224269
10925291	Cxcr7	4.76837e-07	-0.350238	1.66651
10925468	Gpr35	4.76837e-07	0.736695	-0.557542
10925526	Sned1	4.76837e-07	-0.483158	0.225708
10925660	Ing5	0	0.310473	0.0727625
10926068	Ppid	0	-0.278923	-0.319038
10926070	Yes1	-4.76837e-07	0.842576	-0.216572
10926091		4.76837e-07	0.400242	-0.709702
10926258	Treml2	0	-0.653486	0.311235
10926342	Mrps10	0	-0.038609	-0.312434
10926405	Zfp318	2.38419e-07	-0.436328	-0.112827
10926503	Yipf3	-4.76837e-07	0.118815	0.340065
10926549	Gtpbp2	4.76837e-07	-0.138215	0.357779
10926588	Nfkbie	0	-0.620513	-0.20534
10926752		0	0.0347407	0.619303
10926782		-2.38419e-07	-0.305203	0.289089
10927230	Bag2	4.76837e-07	0.312938	-0.457402
10927325	Neurl3	0	-0.263566	0.733238
10927588	Lonrf2	-4.76837e-07	-0.397491	-0.118369
10927603	Chst10	0	0.0957818	0.301853
10927633	Rnf149	0	0.374529	-0.223237
10927661	Mfsd9	-2.38419e-07	-0.454626	0.114304
10927692	Fhl2	0	0.553896	-0.751127
10927780	Slc40a1	0	1.79686	0.501568
10928034	Gtf3c3	4.76837e-07	0.302284	0.0947766
10928229	Clk1	0	0.507239	1.09573
10928367	Mpp4	2.38419e-07	-0.151649	0.585517
10928390	Als2	0	-0.203452	0.472398
10928524	Klf7	0	1.48788	-1.02218
10928529	Fam119a	0	0.63049	-0.716868
10928533	Fzd5	0	0.515412	-0.208447
10928668	Ikzf2	0	0.1505	-0.34538
10928890	Aamp	-4.76837e-07	0.342974	0.283894
10929054	RGD735175	-4.76837e-07	-0.293994	0.82349
10929321		0	0.52501	-0.11986
10929381		-2.38419e-07	0.43567	-0.0745211
10929387	LOC100364162	0	0.471162	0.314401
10929556	RGD1563917	-2.38419e-07	0.324464	-0.159927
10929592		0	-0.73471	-0.825511
10929713	Hjurp	0	-0.302412	0.269186
10930411	Tgif1	-2.38419e-07	0.779668	0.471773
10931247	Metrnl	-4.76837e-07	0.171755	-1.06441
10931325	Ankrd57	0	-0.810427	-0.034174
10931780	Pif1	-2.38419e-07	-0.308571	0.273852
10931893	Cul4b	0	0.0943399	0.61028
10932238	Cask	-4.76837e-07	0.306994	-0.00042057
10932416	Tbc1d25	-4.76837e-07	0.0652351	0.492704
10932468	Gata1	0	-0.756516	-0.44431
10932582	Clcn5	-4.76837e-07	0.829598	-0.217613
10932584	Clcn5	4.76837e-07	0.820024	-0.12307
10932891	LOC681355	0	-0.370171	0.391685
10933408	Mospd2	4.76837e-07	0.373141	0.0610952
10933535	Nhs	2.38419e-07	0.375756	-0.294774
10933538		0	0.581171	0.0126195
10933559	Ppef1	0	0.385911	-0.0183001
10933716	Sat1	0	0.22665	0.4603
10933780	Sts	0	0.0670376	0.338596
10934173	Efnb1	0	0.67903	-0.742969
10934608	Tlr13	-2.38419e-07	2.30256	-0.418814
10934635	P2ry10	0	0.0117619	0.921545
10934637	RGD1560455	0	1.26065	0.972964
10934639	Gpr174	-4.76837e-07	0.0723996	-0.366146
10934772	M6pr	0	0.39651	0.163545
10934944	Hnrnph2	0	0.385854	0.361939
10934967	Armcx3	0	0.371746	0.40522
10934973	Smox	4.76837e-07	0.311682	0.403427
10935021	LOC100361182	-2.38419e-07	0.411927	0.278482
10935064	Plp1	2.38419e-07	-0.347469	0.395042
10935215	Mid2	0	0.473876	-0.149048
10935229		4.76837e-07	0.384668	-0.124905
10935878	Zfp275	0	0.370715	-0.333862
10936458		2.38419e-07	-0.226051	-0.30831
10936537	Gtpbp4	4.76837e-07	0.12489	-0.349251
10936705		0	-0.312653	-0.366405
10936853	Mid1ip1	4.76837e-07	0.59317	-0.207675
10936993	Pim2	0	-0.148485	-0.416522
10937064	Wdr45	0	-0.09654	0.578205
10937313		4.76837e-07	-0.136472	-0.378111
10937321		0	0.363607	0.013835
10937584	Tspyl2	0	0.605583	0.0486927
10937594	Pik3ca	0	0.101446	0.526455
10938137		4.76837e-07	0.859412	-1.78927
10938654	Il2rg	-4.76837e-07	0.487148	0.0331378
10938712		0	0.392677	-0.161704
10938841	Rlim	0	0.337188	-0.0447907
10939168	Snrk	0	-0.274894	0.452115
10939310	Gla	4.76837e-07	0.583998	0.13633
10939319	Armcx6	0	0.610717	0.173012
10939361	RGD1565344	-2.38419e-07	-0.507322	0.0130434
10939570	Zdhhc9	-2.38419e-07	0.502522	-0.0353982
10939816	Mospd1	0	0.0718508	0.545209
10940100	RGD1566078	0	0.070158	-0.380692
10940461		0	0.149835	-0.5566
10940509		-4.76837e-07	0.355027	-0.229873
10940515		0	0.625171	0.0382833
10940527		0	-0.136694	-0.400697
10940528		0	-0.475178	0.258759
10940549		2.38419e-07	0.733141	-0.664996
10940558		4.76837e-07	0.674108	-0.706838
10940562		0	-0.54436	-0.451775
10940575		0	-0.202098	0.416259
10940577		-4.76837e-07	1.14884	-0.231745
10940589		0	0.0155845	-0.66448
10940598		0	-0.127785	-0.395474
10940599		0	0.890755	0.0482597
10940623		0	-0.186215	0.493807
10940628		-4.76837e-07	0.518	0.114089
10940630		4.76837e-07	0.485326	0.166591
10940633		0	-0.141639	0.327481
10940647		-4.76837e-07	0.534295	0.119865
10940648		-4.76837e-07	0.310049	-0.0112705
10940671		4.76837e-07	-0.319098	-0.179884
10940689		-4.76837e-07	-0.269356	-0.531876
